# Supplementary material for: Gene regulatory network analysis reveals differences in site-specific cell fate determination in mammalian brain
Source: Front Cell Neurosci. 2014 Dec 18;8:437. doi: 10.3389/fncel.2014.00437 (PMC4270183; doi:10.3389/fncel.2014.00437)
Supplement: Supplementary file 1 [file Table1.XLSX]

## Sheet: SGZ-SVZ
ENTREZ_GENE_ID	Gene Symbol	SGZ - Quartile Expression (QE)	SVZ - Quartile Expression (QE)	Differential Quartile Expression SGZ vs SVZ (DQE)
14465	Gata6	2	1	1
16700	Krtap6-1	1	1	0
19366	Rad54l	2	1	1
19692	Reg1	1	1	0
13164	Dazl	2	1	1
15967	Ifna4	2	1	1
16640	Klra9	1	1	0
54381	Pgcp	1	1	0
12722	Clca1	1	1	0
14762	Gpr33	2	1	1
83702	Akr1c6	1	1	0
107889	Gcm2	1	1	0
22109	Tspy-ps	1	1	0
100040201	Gm10229	2	1	1
17877	Myf5	1	1	0
57263	Retnlb	1	1	0
21350	Tal2	1	1	0
14539	Opn1mw	2	1	1
22762	Zfpm2	1	1	0
11925	Neurog3	2	1	1
56640	Klk4	2	1	1
22037	Trap1a	1	1	0
11609	Agtr2	1	1	0
68172	Rpl39l	2	1	1
17171	Mas1	3	1	2
20710	Serpinb9e	1	1	0
55985	Cxcl13	1	1	0
665775	Bod1l	1	1	0
15165	Hcn1	1	1	0
20583	Snai2	3	1	2
13089	Cyp2b13	1	1	0
14654	Glra1	2	1	1
15557	Htr1f	1	1	0
18478	Pah	1	1	0
21926	Tnf	2	1	1
12873	Cpa3	1	1	0
12986	Csf3r	2	1	1
17882	Myh2	1	1	0
18383	Tnfrsf11b	1	1	0
228684	Sel1l2	2	1	1
17079	Cd180	1	1	0
26359	Anxa10	1	1	0
73233	3110048L19Rik	3	1	2
236312	Pyhin1	1	1	0
12000	Avpr2	2	1	1
19226	Pth	1	1	0
12491	Cd36	1	1	0
18119	Nodal	2	1	1
12638	Cftr	1	1	0
17005	Ltk	3	1	2
17384	Mmp10	1	1	0
15110	Hand1	2	1	1
19110	Prl4a1	1	1	0
27528	D0H4S114	4	1	3
22787	Zp2	2	1	1
75753	Klf17	1	1	0
15469	Prmt1	1	1	0
14829	Grpr	1	1	0
16822	Lcp2	1	1	0
11997	Akr1b7	2	1	1
11571	Crisp1	1	1	0
19194	Psp	1	1	0
66857	Plbd1	2	1	1
22262	Uox	1	1	0
57430	Sult3a1	1	1	0
11875	Art5	1	1	0
17395	Mmp9	1	1	0
19114	Prl7a2	1	1	0
51786	Cpsf2	4	1	3
21788	Tfpi	1	1	0
12364	Casp12	1	1	0
56504	Srpk3	2	1	1
14211	Smc2	2	1	1
11682	Alk	3	1	2
12012	Baat	2	1	1
14266	Aff2	1	1	0
22045	Trhr	2	1	1
53856	Prg3	1	1	0
12825	Col3a1	1	1	0
17085	Ly9	2	1	1
18431	Oca2	2	1	1
19152	Prtn3	3	1	2
213068	Tmem71	1	1	0
226243	Habp2	2	1	1
13067	Cyct	3	1	2
16678	Krt1	2	1	1
56348	Hsd17b12	3	1	2
195531	Gm13152	1	1	0
16859	Lgals9	2	1	1
18241	Gpr143	1	1	0
17701	Msx1	3	1	2
18416	Otc	1	1	0
100040249	Krtap6-3	1	1	0
20724	Serpinb5	1	1	0
13013	Cst9	1	1	0
21935	Tnfrsf17	3	1	2
16694	Krtap12-1	1	1	0
16912	Psmb9	2	1	1
13090	Cyp2b19	2	1	1
14620	Gjb3	1	1	0
14622	Gjb5	2	1	1
14945	Gzmk	1	1	0
19657	Rbmy1a1	1	1	0
73656	Ms4a6c	1	1	0
15930	Ido1	1	1	0
12768	Ccr1	1	1	0
14804	Grid2	3	1	2
15139	Hc	1	1	0
17240	Mdfi	3	1	2
21580	Tcrb-J	1	1	0
14676	Gna15	1	1	0
16483	Kap	1	1	0
17295	Met	1	1	0
16165	Il13ra2	1	1	0
23963	Odz1	3	1	2
20234	Sbp	1	1	0
226105	Cyp2c70	1	1	0
12338	Capn6	1	1	0
225600	Pde6a	2	1	1
14744	Gpr65	1	1	0
15168	Hcn3	4	1	3
67184	Ndufa13	4	1	3
625360	LOC625360	2	1	1
16428	Itk	1	1	0
11421	Ace	1	1	0
11572	Crisp3	1	1	0
12770	Ccr1l1	1	1	0
15495	Hsd3b4	1	1	0
16184	Il2ra	1	1	0
53315	Sult1d1	1	1	0
58860	Adamdec1	1	1	0
68279	Mcoln2	1	1	0
12506	Cd48	1	1	0
12623	Ces1g	1	1	0
15402	Hoxa5	1	1	0
15375	Foxa1	1	1	0
15894	Icam1	1	1	0
16699	Krtap13	3	1	2
17225	Mcpt2	1	1	0
19417	Rasgrf1	2	1	1
20599	Smr3a	1	1	0
22305	Vmn2r37	1	1	0
24052	Sgcd	1	1	0
16624	Klk1b8	2	1	1
19116	Prlr	2	1	1
15964	Ifna11	1	1	0
19112	Prl8a6	1	1	0
84544	Cd96	1	1	0
12518	Cd79a	3	1	2
14377	G6pc	3	1	2
56362	Sult1b1	2	1	1
19693	Reg2	2	1	1
20219	Apcs	1	1	0
14103	Fasl	1	1	0
380928	Lmo7	4	1	3
14308	Fshb	1	1	0
20537	Slc5a1	1	1	0
22287	Scgb1a1	1	1	0
69774	Ms4a6b	1	1	0
73481	1700074P13Rik	1	1	0
319177	Hist1h2ba	1	1	0
16643	Klrd1	1	1	0
320181	Fndc7	2	1	1
16136	Igll1	2	1	1
14780	Gpx5	2	1	1
17182	Matn3	1	1	0
19256	Ptpn20	1	1	0
56552	Vmn2r26	2	1	1
97848	Serpinb6c	1	1	0
15951	Ifi204	1	1	0
12363	Casp4	1	1	0
15560	Htr2c	1	1	0
13516	Epyc	1	1	0
20508	Slc18a3	2	1	1
19113	Prl7a1	1	1	0
12715	Ckm	1	1	0
14715	Gnrhr	1	1	0
16069	Igj	2	1	1
52118	Pvr	1	1	0
84506	Hamp	3	1	2
21785	Tff2	1	1	0
100647	Upk3b	2	1	1
18776	Prl3b1	1	1	0
22712	Zfp54	1	1	0
12155	Bmp15	1	1	0
14858	Gsta2	2	1	1
20132	Rrh	2	1	1
233799	Acsm2	2	1	1
19092	Prkg2	1	1	0
11451	Acrv1	1	1	0
20888	Sult1c1	1	1	0
27493	A230006K03Rik	1	1	0
17988	Ndrg1	4	1	3
11833	Aqp8	2	1	1
15978	Ifng	1	1	0
20211	Saa4	1	1	0
666279	Dspp	1	1	0
668661	2410002F23Rik	4	1	3
16174	Il18rap	2	1	1
21673	Dntt	1	1	0
12990	Csn1s1	1	1	0
14198	Fhit	1	1	0
16196	Il7	1	1	0
17885	Myh8	1	1	0
67373	2210010C04Rik	3	1	2
666339	Muc3	1	1	0
12116	Bhmt	1	1	0
11839	Areg	1	1	0
11944	Atp4a	2	1	1
19111	Prl6a1	1	1	0
14940	Gzmc	1	1	0
14944	Gzmg	1	1	0
18541	Pcnt	3	1	2
19264	Ptprc	1	1	0
18935	Phox2b	3	1	2
11951	Atp5g1	3	1	2
319625	Galm	2	1	1
18505	Pax3	2	1	1
106952	Arap3	2	1	1
18791	Plat	4	1	3
22238	Ugt2b5	1	1	0
57426	Apbh	2	1	1
70045	2610528A11Rik	1	1	0
16187	Il3	2	1	1
21947	Cd40lg	1	1	0
12391	Cav3	2	1	1
16948	Lox	1	1	0
14714	Gnrh1	2	1	1
18979	Pon1	1	1	0
22173	Tyr	1	1	0
54167	Icos	1	1	0
12311	Calcr	1	1	0
17180	Matn1	1	1	0
18777	Lypla1	3	1	2
20429	Shox2	1	1	0
20840	Stac	1	1	0
13522	Adam28	4	1	3
14823	Grm8	1	1	0
17195	Mbl2	1	1	0
18687	Phxr2	1	1	0
19733	Rgn	1	1	0
21818	Tgm3	1	1	0
22408	Wnt1	3	1	2
12478	Cd19	2	1	1
15394	Hoxa1	1	1	0
434794	Xlr4a	1	1	0
12843	Col1a2	3	1	2
17929	Myom1	2	1	1
15275	Hk1	3	1	2
50518	a	2	1	1
13661	Ehf	1	1	0
20771	Mucl1	1	1	0
381827	1700073E17Rik	1	1	0
56096	Plac1	1	1	0
18985	Pou2af1	1	1	0
12353	Car6	2	1	1
16635	Klra4	1	1	0
17940	Naip1	1	1	0
22044	Trh	3	1	2
22160	Twist1	2	1	1
26367	Ceacam2	2	1	1
66071	Ethe1	3	1	2
107970	Hist1h1t	1	1	0
217369	Uts2r	3	1	2
67753	4930579C15Rik	1	1	0
20265	Scn1a	4	1	3
11698	Ambn	1	1	0
12828	Col4a3	1	1	0
16325	Inhbc	2	1	1
50702	Cfhr1	1	1	0
240726	Slco5a1	3	1	2
16687	Krt6a	3	1	2
20287	Sct	3	1	2
384419	Gm10883	2	1	1
12991	Csn2	1	1	0
13106	Cyp2e1	2	1	1
19374	Rag2	1	1	0
20423	Shh	2	1	1
20148	Dhrs3	3	1	2
14262	Fmo3	1	1	0
21432	Tcl1	2	1	1
16185	Il2rb	2	1	1
22307	Vmn2r10	1	1	0
11440	Chrna6	2	1	1
13190	Dct	1	1	0
16637	Klra6	1	1	0
19109	Prl	2	1	1
20311	Cxcl5	1	1	0
21984	Tpbpa	2	1	1
22297	Vmn1r45	1	1	0
57866	AA545190	1	1	0
18405	Orm1	1	1	0
12123	Hrk	2	1	1
13884	Ces1c	2	1	1
16191	Il5	1	1	0
20766	Sprr3	2	1	1
22789	Zp3r	1	1	0
54390	Sit1	2	1	1
97086	Nhedc2	1	1	0
17235	Smcp	1	1	0
20941	Svs4	1	1	0
14079	Fabp2	1	1	0
18158	Nppb	1	1	0
18406	Orm2	1	1	0
20293	Ccl12	1	1	0
68728	Trp53inp2	3	1	2
347712	Pramel7	1	1	0
20474	Six4	1	1	0
15192	Hdgfl1	1	1	0
11811	Apobec2	2	1	1
22431	Wt1	2	1	1
12075	Bfsp1	2	1	1
12562	Cdh5	2	1	1
21825	Thbs1	1	1	0
54672	Gpr97	1	1	0
80837	Rhoj	1	1	0
545366	BC026782	1	1	0
15416	Hoxb8	3	1	2
268591	Serpina5	1	1	0
16348	Invs	2	1	1
20690	Spam1	1	1	0
77337	Akr1c21	1	1	0
70829	Ccdc93	1	1	0
13179	Dcn	1	1	0
12263	C2	1	1	0
18489	Reg3b	2	1	1
13058	Cybb	1	1	0
57271	Olfr1509	2	1	1
13012	Cst8	2	1	1
13592	Ebf2	2	1	1
13983	Esr2	1	1	0
14686	Gnat2	1	1	0
16636	Klra5	1	1	0
17076	Ly75	1	1	0
17300	Foxc1	1	1	0
21789	Tfpi2	1	1	0
208618	Etl4	1	1	0
14068	F7	3	1	2
19378	Aldh1a2	1	1	0
20717	Serpina3m	1	1	0
22164	Tnfsf4	1	1	0
21744	Adad1	1	1	0
11529	Adh7	2	1	1
12365	Casp14	2	1	1
12424	Cck	4	1	3
13404	Dmc1	1	1	0
50528	Tmprss2	1	1	0
56727	Miox	2	1	1
66996	Ceacam11	1	1	0
83553	Tktl1	1	1	0
12291	Cacna1g	3	1	2
20452	St8sia4	4	1	3
13088	Cyp2b10	2	1	1
13136	Cd55	1	1	0
13449	Dok2	3	1	2
17178	Fxyd3	1	1	0
26380	Esrrb	1	1	0
328660	Bex6	1	1	0
241035	Pkhd1	1	1	0
12022	Barx1	2	1	1
12640	Cga	1	1	0
14060	F13b	1	1	0
17183	Matn4	2	1	1
18747	Prkaca	3	1	2
20304	Ccl5	2	1	1
20445	St6galnac1	1	1	0
30942	Hnf4g	1	1	0
56014	Olfr70	2	1	1
77037	Mrap	3	1	2
15891	Ibsp	1	1	0
15496	Hsd3b5	1	1	0
16323	Inhba	3	1	2
238055	Apob	1	1	0
14029	Evx2	2	1	1
19416	Rasd1	4	1	3
23796	Aplnr	2	1	1
107250	Kazald1	2	1	1
16182	Il18r1	1	1	0
236219	Tcstv3	2	1	1
27206	Nrk	1	1	0
56057	Btg4	1	1	0
80796	Calm4	2	1	1
108101	Fermt3	2	1	1
238447	Igh-2	1	1	0
14469	Gbp2	1	1	0
20210	Saa3	2	1	1
22067	Trpc5	1	1	0
11576	Afp	1	1	0
12789	Cnga2	2	1	1
16153	Il10	1	1	0
20290	Ccl1	2	1	1
14012	Mpzl2	1	1	0
14161	Fga	1	1	0
15132	Hbb-bh1	3	1	2
16415	Itgb2l	2	1	1
18534	Pck1	1	1	0
20555	Slfn1	1	1	0
58867	Syngr4	2	1	1
12372	Casq1	3	1	2
22774	Zic4	1	1	0
12810	Coch	1	1	0
13162	Slc6a3	3	1	2
13532	Usp17l5	1	1	0
16673	Krt36	3	1	2
18037	Nfkbie	3	1	2
57425	U90926	3	1	2
68770	Phtf2	4	1	3
319800	C730048C13Rik	1	1	0
11497	Adam3	2	1	1
12500	Cd3d	1	1	0
12306	Anxa2	2	1	1
14061	F2	1	1	0
17199	Mc1r	2	1	1
18198	Musk	1	1	0
216350	Tspan8	1	1	0
71995	Erv3	1	1	0
108961	E2f8	1	1	0
11730	Ang3	1	1	0
12769	Ccr9	1	1	0
12819	Col15a1	1	1	0
12954	Cryaa	3	1	2
20700	Serpina1a	1	1	0
207920	Esrp1	1	1	0
17082	Il1rl1	1	1	0
16160	Il12b	2	1	1
21645	Tcte1	2	1	1
23801	Aloxe3	2	1	1
68054	Serpina12	1	1	0
16691	Krt8	3	1	2
13132	Dab2	2	1	1
21990	Tph1	1	1	0
11720	Mat1a	1	1	0
13345	Twist2	4	1	3
14130	Fcgr2b	1	1	0
14607	Gip	3	1	2
28146	Serp1	4	1	3
258470	Olfr91	2	1	1
17444	Grap2	1	1	0
23960	Oas1g	1	1	0
18573	Pde1a	2	1	1
54139	Irf6	1	1	0
16192	Il5ra	1	1	0
16425	Itih2	2	1	1
17201	Mc3r	2	1	1
22416	Wnt3a	2	1	1
54420	Cldn8	1	1	0
56501	Elf4	2	1	1
16634	Klra3	1	1	0
11625	Ahsg	2	1	1
15965	Ifna2	1	1	0
20389	Sftpc	3	1	2
14089	Fap	1	1	0
99681	Tchh	1	1	0
12837	Col8a1	2	1	1
14038	Expi	2	1	1
17843	Mup4	1	1	0
53419	Corin	1	1	0
211556	Ap1ar	4	1	3
17685	Msh2	2	1	1
22709	Zfp51	1	1	0
64697	Keg1	1	1	0
13074	Cyp17a1	2	1	1
13397	Dlx6as	2	1	1
16495	Kcna7	2	1	1
17059	Klrb1c	2	1	1
12180	Smyd1	2	1	1
15437	Hoxd8	2	1	1
15400	Hoxa3	2	1	1
27056	Irf5	3	1	2
14998	H2-DMa	4	1	3
21418	Tcfap2a	1	1	0
232919	Psg-ps1	1	1	0
11752	Anxa8	2	1	1
18133	Nov	3	1	2
19201	Pstpip2	1	1	0
100043194	Sult2a2	1	1	0
14468	Gbp1	1	1	0
16493	Kcna5	1	1	0
16638	Klra7	1	1	0
11827	Aqp2	3	1	2
13214	Defb1	1	1	0
16447	Ivl	1	1	0
17276	Mela	1	1	0
100040214	Gm10228	2	1	1
15397	Hoxa11as	2	1	1
26366	Ceacam10	1	1	0
12870	Cp	1	1	0
13421	Dnase1l3	2	1	1
14537	Gcnt1	2	1	1
18142	Npas1	2	1	1
18285	Odf1	2	1	1
21419	Tcfap2b	1	1	0
67434	Ankrd33b	2	1	1
239435	Aard	3	1	2
11754	Aoc3	1	1	0
12818	Col14a1	1	1	0
54382	Tcstv1	2	1	1
546024	Crxos1	1	1	0
12504	Cd4	3	1	2
13079	Cyp21a1	3	1	2
16183	Il2	1	1	0
16198	Il9	3	1	2
17173	Ascl2	2	1	1
22786	Zp1	2	1	1
106026	AW121686	2	1	1
16061	Igh-VJ558	1	1	0
11287	Pzp	1	1	0
14960	H2-Aa	1	1	0
18168	Npy5r	1	1	0
20307	Ccl8	2	1	1
21412	Tcf21	1	1	0
51811	Clec4f	2	1	1
56092	Cts7	1	1	0
12823	Col19a1	2	1	1
18171	Nr1i2	2	1	1
20662	Sos1	4	1	3
15504	Dnajb3	4	1	3
20259	Scin	1	1	0
50795	Sh3bgr	1	1	0
12409	Cbr2	1	1	0
15395	Hoxa10	1	1	0
67767	Jagn1	4	1	3
77031	Slc9a8	4	1	3
433278	Khdc1c	1	1	0
94176	Dock2	1	1	0
192200	Wfdc12	1	1	0
11936	Fxyd2	2	1	1
14805	Grik1	1	1	0
20450	St8sia2	3	1	2
20517	Slc22a1	1	1	0
71586	Ifih1	1	1	0
230899	Nppa	4	1	3
104158	Ces1d	2	1	1
12686	Elovl3	1	1	0
13615	Edn2	2	1	1
16644	Kng1	2	1	1
66380	Krtap3-3	2	1	1
66607	Ms4a4d	2	1	1
79044	Mrps34	3	1	2
13828	Epb4.2	1	1	0
22364	Vpreb3	1	1	0
319845	Bbs9	2	1	1
13124	Cyp8b1	2	1	1
16193	Il6	1	1	0
19347	Dennd5a	4	1	3
64380	Ms4a4c	1	1	0
12833	Col6a1	2	1	1
18387	Oprk1	2	1	1
22403	Wisp2	1	1	0
108012	Ap1s2	1	1	0
217325	Llgl2	3	1	2
21410	Hnf1b	2	1	1
76560	Prss8	2	1	1
11630	Aim1	1	1	0
13406	Dmp1	1	1	0
17880	Myh11	1	1	0
20505	Slc34a1	1	1	0
100040266	Gm2682	1	1	0
21884	Fabp9	1	1	0
27007	Klrk1	1	1	0
12565	Cdh9	1	1	0
13117	Cyp4a10	1	1	0
13801	Enam	1	1	0
15207	Hes3	3	1	2
15427	Hoxc9	1	1	0
16591	Kl	2	1	1
19746	Rhd	2	1	1
15432	Hoxd12	2	1	1
17392	Mmp3	1	1	0
19700	Rem1	2	1	1
22249	Unc13b	1	1	0
22379	Fmnl3	3	1	2
56318	Acpp	2	1	1
20612	Siglec1	1	1	0
104362	Meig1	1	1	0
54140	Avpr1a	1	1	0
13857	Epor	3	1	2
14178	Fgf7	1	1	0
15977	Ifnb1	1	1	0
18022	Nfe2	1	1	0
23892	Grem1	2	1	1
54519	Apbb1ip	3	1	2
72361	Ces2g	2	1	1
94175	Hrg	2	1	1
15007	H2-Q10	3	1	2
12993	Csn1s2a	1	1	0
12994	Csn3	1	1	0
13115	Cyp27b1	2	1	1
13118	Cyp4a12b	3	1	2
14128	Fcer2a	1	1	0
16538	Kcns1	2	1	1
53322	Nucb2	2	1	1
57429	Sult5a1	1	1	0
382053	Ces3a	2	1	1
14915	Guca2a	1	1	0
16995	Ltb4r1	2	1	1
20269	Scn3a	1	1	0
16189	Il4	1	1	0
11535	Adm	2	1	1
14302	Frk	1	1	0
14547	Gdap2	4	1	3
12482	Ms4a1	2	1	1
11468	Actg2	3	1	2
11937	Atp2a1	3	1	2
14080	Fabp1	1	1	0
17227	Mcpt4	1	1	0
18705	Pik3c2g	1	1	0
73712	Dmkn	1	1	0
239405	Rspo2	1	1	0
12143	Blk	1	1	0
16401	Itga4	1	1	0
22260	Nr1h2	3	1	2
11500	Adam7	1	1	0
13193	Dcx	4	1	3
20306	Ccl7	1	1	0
22354	Vipr1	3	1	2
11514	Adcy8	2	1	1
12564	Cdh8	3	1	2
13134	Dach1	1	1	0
14399	Gabra6	1	1	0
16625	Serpina3c	1	1	0
12992	Csn1s2b	1	1	0
13082	Cyp26a1	1	1	0
14289	Fpr2	1	1	0
14401	Gabrb2	2	1	1
16790	Anpep	2	1	1
16963	Xcl1	1	1	0
17286	Meox2	1	1	0
21943	Tnfsf11	1	1	0
29849	Olfr159	1	1	0
19272	Ptprk	2	1	1
12703	Socs1	2	1	1
13095	Cyp2c29	2	1	1
13647	Egfbp2	1	1	0
18317	Olfr2	2	1	1
20531	Slc34a2	3	1	2
20704	Serpina1e	1	1	0
54450	Il1f5	1	1	0
12310	Calca	2	1	1
11668	Aldh1a1	2	1	1
14825	Cxcl1	1	1	0
50498	Ebi3	2	1	1
11471	Actl7b	2	1	1
13447	Doc2b	2	1	1
16168	Il15	1	1	0
16364	Irf4	2	1	1
27027	Tspan32	2	1	1
76815	Calcoco2	1	1	0
268482	Krt12	2	1	1
436522	Try10	3	1	2
13076	Cyp1a1	1	1	0
16664	Krt14	1	1	0
16939	Lor	4	1	3
16427	Itih4	2	1	1
18164	Nptx1	2	1	1
21786	Tff3	3	1	2
76459	Car12	2	1	1
11516	Adcyap1	1	1	0
15000	H2-DMb2	2	1	1
15425	Hoxc6	1	1	0
20296	Ccl2	1	1	0
27421	Abcc6	1	1	0
56388	Cyp3a25	1	1	0
11499	Adam5	3	1	2
18587	Pde6b	1	1	0
22024	Crisp2	1	1	0
12554	Cdh13	3	1	2
15170	Ptpn6	1	1	0
16326	Inhbe	3	1	2
228775	Trib3	1	1	0
243369	Sspo	2	1	1
12124	Bik	2	1	1
13448	Dok1	2	1	1
64290	Foxb1	1	1	0
12394	Runx1	1	1	0
14378	G6pc2	1	1	0
16841	Lect2	2	1	1
29807	Tpk1	1	1	0
20600	Smr2	1	1	0
12462	Cct3	4	1	3
13924	Ptprv	2	1	1
14170	Fgf15	2	1	1
14191	Fgr	2	1	1
57264	Retn	1	1	0
72373	Psca	3	1	2
637873	Vmn2r61	1	1	0
11298	Aanat	3	1	2
66717	Ccdc96	1	1	0
12380	Cast	2	1	1
13048	Cux2	2	1	1
15109	Hal	1	1	0
17329	Cxcl9	1	1	0
22114	Tssk1	1	1	0
26437	Psg17	2	1	1
26386	Hsf4	3	1	2
12772	Ccr2	1	1	0
13507	Dsc3	1	1	0
17285	Meox1	2	1	1
18779	Pla2r1	1	1	0
19876	Robo1	2	1	1
21813	Tgfbr2	1	1	0
22326	Vax1	3	1	2
73693	Dppa4	1	1	0
20310	Cxcl2	1	1	0
15567	Slc6a4	2	1	1
18205	Ntf3	3	1	2
18488	Cntn3	1	1	0
20609	Sstr5	2	1	1
234734	Aars	3	1	2
407814	BC053393	1	1	0
11807	Apoa2	2	1	1
66113	Apoa5	1	1	0
71950	Nanog	1	1	0
106572	Rab31	3	1	2
227929	Cytip	1	1	0
13122	Cyp7a1	1	1	0
17970	Ncf2	1	1	0
20295	Ccl17	2	1	1
20680	Sox7	2	1	1
21334	Tac2	2	1	1
56847	Aldh1a3	1	1	0
67315	Ceacam12	1	1	0
217847	Serpina10	2	1	1
386463	Cdsn	3	1	2
12401	Serpina6	2	1	1
12501	Cd3e	2	1	1
13482	Dpp4	2	1	1
15552	Htr1d	3	1	2
16149	Cd74	3	1	2
16867	Lhcgr	1	1	0
20272	Scn7a	1	1	0
50782	Rgs11	2	1	1
17901	Myl1	2	1	1
22242	Umod	1	1	0
14013	Mecom	1	1	0
12362	Casp1	1	1	0
12502	Cd3g	2	1	1
15376	Foxa2	2	1	1
17167	Marco	2	1	1
194357	Moxd2	1	1	0
56379	Kcnj1	2	1	1
14525	Gcet2	1	1	0
14160	Lgr5	1	1	0
14939	Gzmb	1	1	0
16181	Il1rn	1	1	0
193322	Oog1	1	1	0
17844	Mup5	1	1	0
20346	Sema3a	1	1	0
22139	Ttr	4	1	3
53624	Cldn7	1	1	0
66289	1810030J14Rik	2	1	1
54215	Cd160	1	1	0
16681	Krt2	3	1	2
16176	Il1b	2	1	1
105594	Cphx	1	1	0
100043229	Gm10046	2	1	1
22165	Txk	2	1	1
18019	Nfatc2	2	1	1
11704	Amelx	2	1	1
12425	Cckar	1	1	0
12835	Col6a3	2	1	1
12950	Hapln1	1	1	0
14187	Akr1b8	2	1	1
17130	Smad6	1	1	0
74129	Dmgdh	1	1	0
213956	Fam83f	2	1	1
223262	Timm8a2	2	1	1
20963	Sykb	3	1	2
13591	Ebf1	1	1	0
18050	Klk1b3	1	1	0
18132	Notch4	1	1	0
19132	Prph	2	1	1
11998	Avp	2	1	1
17140	Magea4	1	1	0
21667	Tdgf1	1	1	0
227231	Cps1	2	1	1
269784	Cntn4	1	1	0
280662	Afm	1	1	0
56454	Aldh18a1	1	1	0
100038850	A130082M07Rik	3	1	2
12550	Cdh1	3	1	2
16615	Klk1b16	1	1	0
17394	Mmp8	1	1	0
20605	Sstr1	2	1	1
20730	Spink3	1	1	0
21949	Tnfsf8	2	1	1
23920	Insrr	2	1	1
56291	Styx	1	1	0
16641	Klrc1	2	1	1
12752	Cln3	3	1	2
13405	Dmd	3	1	2
14767	Nmur1	2	1	1
15126	Hba-x	1	1	0
16988	Lst1	3	1	2
18775	Prl3d1	1	1	0
20753	Sprr1a	2	1	1
22264	Prap1	1	1	0
26464	Vnn3	2	1	1
75590	Dusp9	1	1	0
12095	Bglap-rs1	2	1	1
12578	Cdkn2a	2	1	1
14176	Fgf5	1	1	0
14764	Gpr44	2	1	1
246747	Adig	1	1	0
11448	Chrne	3	1	2
18816	Serpinf2	2	1	1
13034	Ctse	1	1	0
14175	Fgf4	3	1	2
14912	Nkx6-2	3	1	2
16633	Klra2	1	1	0
17022	Lum	2	1	1
17287	Mep1a	1	1	0
18639	Pfkfb1	2	1	1
20292	Ccl11	1	1	0
21646	Tcte2	2	1	1
54562	Lrrc6	1	1	0
23805	Apc2	2	1	1
13863	Lcn5	1	1	0
69317	Hmgb4	1	1	0
15429	Hoxd1	1	1	0
18946	Pnliprp1	2	1	1
20558	Slfn4	1	1	0
21948	Cd70	3	1	2
22127	Tsx	1	1	0
30060	Mfi2	3	1	2
56015	Olfr71	3	1	2
107753	Lgals2	2	1	1
338367	Myo1d	2	1	1
26424	Nr5a2	1	1	0
12984	Csf2rb2	1	1	0
20845	Star	1	1	0
26439	Psg19	1	1	0
20750	Spp1	1	1	0
27047	Omd	1	1	0
70810	Krt25	1	1	0
75739	Mpp7	3	1	2
20538	Slc6a2	3	1	2
17143	Magea7-ps	1	1	0
12522	Cd83	2	1	1
243469	Igk	1	1	0
12613	Cel	3	1	2
17752	Mt4	1	1	0
18459	Pabpc2	2	1	1
18670	Abcb4	3	1	2
19674	Rcvrn	1	1	0
53878	Semg1	1	1	0
74238	Mterfd3	2	1	1
78004	Prr15	1	1	0
207839	Galnt6	2	1	1
13120	Cyp4b1	3	1	2
15002	H2-Ob	1	1	0
17879	Myh1	1	1	0
241226	Itga8	2	1	1
14938	Gzma	2	1	1
19668	Rbpjl	2	1	1
57272	Olfr140	4	1	3
110596	Rgnef	3	1	2
12344	Capza3	1	1	0
12655	Chi3l3	1	1	0
15415	Hoxb7	2	1	1
22773	Zic3	2	1	1
100039790	Gm2426	1	1	0
21941	Tnfrsf8	2	1	1
11434	Acr	3	1	2
12776	Ccr8	2	1	1
17927	Myod1	2	1	1
19329	Rab17	1	1	0
20186	Nr1h4	3	1	2
66799	Ube2w	2	1	1
20215	Sag	1	1	0
17926	Myoc	2	1	1
20350	Sema3f	1	1	0
100039139	Ccdc152	1	1	0
13143	Dapk2	3	1	2
22144	Tuba3a	2	1	1
19024	Ppfibp2	3	1	2
12507	Cd5	1	1	0
14065	F2rl3	2	1	1
14934	Gypa	2	1	1
16545	Kera	1	1	0
16672	Krt34	1	1	0
19340	Rab3d	2	1	1
30052	Pcsk1n	4	1	3
64929	Scel	1	1	0
94242	Tinagl1	2	1	1
67182	Pdzk1ip1	3	1	2
18770	Pklr	2	1	1
19762	Rit2	3	1	2
14313	Fst	3	1	2
15378	Hnf4a	2	1	1
16065	Igh-VS107	1	1	0
17245	Mdm1	1	1	0
319189	Hist2h2bb	1	1	0
212541	Rho	2	1	1
64661	Krtdap	3	1	2
16621	Klkb1	1	1	0
17897	Myl3	2	1	1
104910	Slc25a47	3	1	2
21819	Tg	1	1	0
15492	Hsd3b1	2	1	1
13119	Cyp4a14	2	1	1
17380	Mme	1	1	0
54388	Hils1	1	1	0
65972	Ifi30	1	1	0
103161	Apof	1	1	0
228005	Ppig	1	1	0
14118	Fbn1	1	1	0
12051	Bcl3	3	1	2
18092	Nkx2-6	1	1	0
18828	Plscr2	1	1	0
21830	Theg	1	1	0
319765	Igf2bp2	4	1	3
17123	Madcam1	3	1	2
15408	Hoxb13	2	1	1
16821	Lcn4	1	1	0
19217	Ptger2	1	1	0
56189	Prodh2	2	1	1
22362	Vpreb1	2	1	1
100040268	Olfr157	3	1	2
13982	Esr1	2	1	1
16847	Lepr	1	1	0
17228	Cma1	1	1	0
12834	Col6a2	2	1	1
16369	Irs3	2	1	1
17773	Mtnr1a	1	1	0
18503	Pax1	1	1	0
20415	Shbg	2	1	1
20465	Sim2	1	1	0
20497	Slc12a3	1	1	0
23893	Grem2	3	1	2
23957	Nr0b2	2	1	1
78329	2310010J17Rik	2	1	1
328092	6530401N04Rik	2	1	1
12555	Cdh15	2	1	1
17968	Ncam2	2	1	1
14344	Fut2	2	1	1
15566	Htr7	3	1	2
17386	Mmp13	1	1	0
17835	Mug-ps1	3	1	2
22353	Vip	1	1	0
23923	Aadat	1	1	0
110135	Fgb	1	1	0
214403	EG214403	1	1	0
242050	Igsf10	4	1	3
16421	Itgb7	3	1	2
17381	Mmp12	1	1	0
16416	Itgb3	2	1	1
18510	Pax8	3	1	2
21784	Tff1	4	1	3
232717	BC048599	1	1	0
12483	Cd22	2	1	1
171284	Timd2	1	1	0
12765	Cxcr2	1	1	0
26369	Cetn1	1	1	0
57437	Golga7	3	1	2
212943	Fam46a	2	1	1
232156	Slc4a5	1	1	0
98752	Fcrla	1	1	0
17523	Mpo	2	1	1
20672	Sox18	2	1	1
12669	Chrm1	1	1	0
15423	Hoxc4	1	1	0
20319	Sfrp2	2	1	1
18106	Cd244	1	1	0
13506	Dsc2	1	1	0
14991	H2-M3	3	1	2
19074	Prg2	2	1	1
66120	Fkbp11	3	1	2
50530	Mfap5	1	1	0
12467	Cct6b	2	1	1
12643	Chad	2	1	1
20731	Spink4	3	1	2
29845	Olfr155	1	1	0
66809	Krt20	1	1	0
207854	Fmr1nb	1	1	0
12355	Nr1i3	3	1	2
13417	Dnahc8	2	1	1
16151	Ikbkg	3	1	2
15494	Hsd3b3	1	1	0
18742	Pitx3	3	1	2
21826	Thbs2	1	1	0
21924	Tnnc1	2	1	1
21956	Tnnt2	2	1	1
22035	Tnfsf10	1	1	0
27379	Tcl1b1	1	1	0
14190	Fgl2	1	1	0
13505	Dsc1	1	1	0
16665	Krt15	2	1	1
18126	Nos2	1	1	0
242517	Gm12597	2	1	1
13109	Cyp2j5	1	1	0
16873	Lhx5	1	1	0
18591	Pdgfb	2	1	1
21939	Cd40	2	1	1
68879	Prpf6	4	1	3
107047	Psmg2	3	1	2
17928	Myog	4	1	3
12695	Inadl	1	1	0
14380	G6pd2	1	1	0
15430	Hoxd10	2	1	1
18121	Nog	1	1	0
20760	Sprr2f	1	1	0
50701	Elane	2	1	1
70008	Ace2	1	1	0
11464	Actc1	2	1	1
380795	AI324046	2	1	1
14275	Folr1	3	1	2
15401	Hoxa4	1	1	0
16005	Igfals	2	1	1
19051	Gsbs	2	1	1
20192	Ryr3	2	1	1
21679	Tead4	2	1	1
11876	Artn	2	1	1
22409	Wnt10a	3	1	2
12091	Glb1	3	1	2
17933	Myt1l	4	1	3
22227	Ucp1	1	1	0
14613	Gja5	3	1	2
15451	Hpn	2	1	1
21922	Clec3b	2	1	1
109791	Clps	3	1	2
11449	Chrng	2	1	1
76722	Ckmt2	1	1	0
18291	Nobox	2	1	1
19277	Ptpro	4	1	3
20356	Sema5a	1	1	0
20400	Sh2d1a	1	1	0
21959	Tnp2	1	1	0
223921	Aaas	3	1	2
16775	Lama4	1	1	0
13496	Arid3a	2	1	1
16154	Il10ra	2	1	1
17002	Ltf	2	1	1
21333	Tac1	3	1	2
93721	Cpn1	3	1	2
101592	Eftud1	3	1	2
100126226	5430421N21Rik	3	1	2
54324	Arhgef5	1	1	0
13215	Defb2	2	1	1
14738	Gpr12	4	1	3
19202	Rhox6	2	1	1
20201	S100a8	1	1	0
20714	Serpina3k	1	1	0
53622	Krt85	2	1	1
213002	Ifitm6	1	1	0
22157	Tulp1	2	1	1
14246	Flg	2	1	1
14419	Gal	2	1	1
223433	Fam105a	4	1	3
97243	Naa11	1	1	0
99377	Sall4	1	1	0
105418	E330034G19Rik	2	1	1
20927	Abcc8	2	1	1
13114	Cyp3a16	1	1	0
15424	Hoxc5	1	1	0
19332	Rab20	3	1	2
20471	Six1	1	1	0
20890	Wnt8a	2	1	1
21337	Tacr2	2	1	1
100041688	Gm10104	3	1	2
20028	Pdc	3	1	2
74175	Crct1	3	1	2
19124	Procr	1	1	0
66597	Trim13	2	1	1
73490	Mipol1	1	1	0
12737	Cldn1	1	1	0
233549	Mogat2	2	1	1
12525	Cd8a	2	1	1
12747	Clk1	4	1	3
13075	Cyp19a1	1	1	0
16527	Kcnk3	1	1	0
20855	Stc1	1	1	0
70026	Tspo2	3	1	2
13240	Defa6	2	1	1
20756	Sprr2b	3	1	2
15396	Hoxa11	1	1	0
16197	Il7r	1	1	0
68039	Nmb	2	1	1
69700	Col22a1	1	1	0
20216	Acsm3	1	1	0
67522	1700097N02Rik	3	1	2
223920	Soat2	3	1	2
13426	Dync1i1	4	1	3
14963	H2-Bl	2	1	1
18089	Nkx2-3	1	1	0
19197	Pspn	3	1	2
11556	Adrb3	2	1	1
14453	Gas2	2	1	1
17155	Man1a	1	1	0
13612	Edil3	1	1	0
19649	Robo3	2	1	1
57811	Rgr	1	1	0
68431	Fbxl15	2	1	1
13840	Epha6	2	1	1
216859	Acap1	1	1	0
319188	Hist1h2bp	2	1	1
14218	Sh3pxd2a	2	1	1
17474	Clec4d	1	1	0
21803	Tgfb1	2	1	1
50706	Postn	1	1	0
13078	Cyp1b1	2	1	1
14406	Gabrg2	4	1	3
16362	Irf1	2	1	1
16548	Khk	1	1	0
16666	Krt16	2	1	1
69036	Zg16	3	1	2
73647	Capn9	2	1	1
80782	Klrb1b	3	1	2
208884	Zdhhc9	4	1	3
18548	Pcsk1	1	1	0
19418	Rasgrf2	1	1	0
20715	Serpina3g	3	1	2
21407	Tcf15	2	1	1
22300	Vmn2r123	1	1	0
54698	Crtam	1	1	0
56735	Krt71	3	1	2
11666	Abcd1	4	1	3
64818	Krt81	1	1	0
11643	Akap4	1	1	0
14599	Gh	2	1	1
15426	Hoxc8	1	1	0
20494	Slc10a2	1	1	0
78610	Uvrag	4	1	3
171506	H1foo	3	1	2
20190	Ryr1	4	1	3
12373	Casq2	1	1	0
16970	Lrmp	2	1	1
26563	Ror1	1	1	0
18400	Slc22a18	2	1	1
20264	Scn10a	1	1	0
18741	Pitx2	1	1	0
17864	Mybl1	1	1	0
18947	Pnliprp2	3	1	2
21953	Tnni2	1	1	0
20317	Serpinf1	1	1	0
212531	Sh3bgrl2	1	1	0
217430	Pqlc3	1	1	0
12064	Bdnf	4	1	3
14603	Gif	1	1	0
52055	Rab11fip5	4	1	3
53886	Cdkl2	4	1	3
57277	Slurp1	1	1	0
67701	Wfdc2	2	1	1
72826	Fam76b	3	1	2
140781	Myh7	2	1	1
14165	Fgf10	2	1	1
14472	Gbx2	1	1	0
14581	Gfi1	1	1	0
15985	Cd79b	2	1	1
17540	Mrvi1	1	1	0
19214	Ptgdr	1	1	0
22349	Vil1	1	1	0
26411	Map4k1	2	1	1
54426	Hgfac	2	1	1
18390	Oprm1	1	1	0
22172	Tyms-ps	3	1	2
14106	Foxh1	3	1	2
14526	Gcg	2	1	1
21385	Tbx2	3	1	2
14283	Fosl1	1	1	0
20248	Serpinb3a	1	1	0
24084	Tekt2	1	1	0
72568	Lin9	2	1	1
109594	Lmo1	4	1	3
12766	Cxcr3	2	1	1
13646	Klk1b22	3	1	2
15398	Hoxa13	2	1	1
20522	Slc23a1	1	1	0
16170	Il16	3	1	2
77569	Limch1	4	1	3
16820	Lcn3	1	1	0
18792	Plau	1	1	0
20068	Rps17	4	1	3
320873	Cdh10	1	1	0
100040330	Gm2717	2	1	1
12224	Klf5	1	1	0
55938	Apom	2	1	1
14200	Fhl2	3	1	2
14710	Gngt2	2	1	1
16772	Lama1	2	1	1
18399	Slc22a6	2	1	1
18988	Pou2f3	2	1	1
27384	Akr1c13	1	1	0
30051	Spdef	2	1	1
74134	Cyp2s1	2	1	1
212862	Chpt1	1	1	0
13363	Dhh	2	1	1
12683	Cidea	4	1	3
12921	Crhr1	2	1	1
26888	Clec4a2	1	1	0
20231	Nkx1-2	2	1	1
12393	Runx2	3	1	2
11425	Apoc4	2	1	1
13711	Elf5	1	1	0
15950	Ifi203	1	1	0
18598	Pdha2	1	1	0
68066	Slc25a39	4	1	3
68616	Gdpd3	2	1	1
380878	AF067063	2	1	1
11846	Arg1	1	1	0
18014	Neurog1	2	1	1
228019	Mettl8	4	1	3
234825	Klhdc4	3	1	2
12266	C3	2	1	1
12904	Crabp2	1	1	0
71735	Lrwd1	3	1	2
382236	Brwd3	1	1	0
12049	Bcl2l10	2	1	1
12964	Cryga	1	1	0
16180	Il1rap	1	1	0
22147	Tuba3b	1	1	0
13809	Enpep	2	1	1
18552	Pcsk5	3	1	2
17339	Mip	1	1	0
20762	Sprr2h	2	1	1
76408	Abcc3	3	1	2
108655	Foxp1	2	1	1
16541	Napsa	2	1	1
59011	Myoz1	3	1	2
100090	Zbtb48	1	1	0
18507	Pax5	2	1	1
12813	Col10a1	1	1	0
14943	Gzmf	2	1	1
15171	Hcrt	2	1	1
17292	Mesp1	2	1	1
20256	Clec11a	3	1	2
75750	Slc10a6	3	1	2
219065	A630038E17Rik	1	1	0
12839	Col9a1	3	1	2
232089	Elmod3	3	1	2
20850	Stat5a	4	1	3
72027	Slc39a4	3	1	2
16994	Ltb	1	1	0
20764	Sprr2j-ps	4	1	3
406220	Krt77	1	1	0
11826	Aqp1	2	1	1
14999	H2-DMb1	2	1	1
16682	Krt4	3	1	2
19274	Ptprm	1	1	0
19279	Ptprr	4	1	3
53617	Krt35	3	1	2
58991	Ghrl	2	1	1
13856	Epo	1	1	0
16163	Il13	3	1	2
20521	Slc22a12	3	1	2
20733	Spint2	1	1	0
242585	Slc35d1	3	1	2
15364	Hmga2	1	1	0
21756	Prss40	1	1	0
56437	Rrad	2	1	1
16668	Krt18	1	1	0
18143	Npas2	2	1	1
19023	Ppef2	1	1	0
26360	Angptl2	3	1	2
104111	Adcy3	3	1	2
16777	Lamb1	2	1	1
216445	Arhgap9	2	1	1
15414	Hoxb6	3	1	2
17393	Mmp7	2	1	1
18442	P2ry2	2	1	1
19683	Rdh16	1	1	0
53868	Rab25	2	1	1
14990	H2-M2	3	1	2
20379	Sfrp4	2	1	1
56811	Dkk2	1	1	0
381776	Gm5153	1	1	0
17174	Masp1	1	1	0
69640	Fam83g	3	1	2
14276	Folr2	3	1	2
15478	Hs3st3a1	1	1	0
17698	Msn	1	1	0
18013	Neurod2	4	1	3
18095	Nkx3-1	1	1	0
50796	Dmrt1	1	1	0
246102	Rttn	3	1	2
16142	Igl-V1	3	1	2
20743	Spnb3	4	1	3
22036	Traip	2	1	1
103135	Pan2	2	1	1
12020	Nkx3-2	2	1	1
13611	S1pr4	3	1	2
14056	Ezh2	2	1	1
27965	Spg21	4	1	3
53620	Vamp5	4	1	3
117149	Tirap	1	1	0
21892	Tll1	1	1	0
20308	Ccl9	1	1	0
20607	Sstr3	3	1	2
16543	Mdfic	1	1	0
13824	Epb4.1l4a	2	1	1
15209	Hesx1	1	1	0
16528	Kcnk4	2	1	1
18389	Oprl1	2	1	1
20183	Rxrg	1	1	0
23917	Impdh1	2	1	1
57444	Isg20	1	1	0
21846	Tie1	1	1	0
14840	Gsg1	3	1	2
26459	Slc27a5	1	1	0
69574	Cmbl	4	1	3
70617	5730508B09Rik	1	1	0
11861	Arl4a	3	1	2
22410	Wnt10b	1	1	0
14582	Gfi1b	2	1	1
12739	Cldn3	2	1	1
12817	Col13a1	2	1	1
12802	Cnr2	1	1	0
14405	Gabrg1	1	1	0
19119	Prm2	1	1	0
68468	Ly6g6c	2	1	1
99571	Fgg	1	1	0
17181	Matn2	1	1	0
20128	Trim30a	1	1	0
14463	Gata4	2	1	1
16424	Itih1	2	1	1
16858	Lgals7	2	1	1
54120	Gipc2	1	1	0
381816	4922502D21Rik	1	1	0
16516	Kcnj15	1	1	0
260296	Trim61	1	1	0
16161	Il12rb1	2	1	1
17063	Muc13	3	1	2
18545	Pcp2	3	1	2
56273	Pex14	4	1	3
16408	Itgal	2	1	1
23833	Cd52	1	1	0
50765	Trfr2	2	1	1
12905	Cradd	2	1	1
15898	Icam5	4	1	3
17133	Maff	1	1	0
107589	Mylk	3	1	2
114662	Prss29	2	1	1
22178	Tyrp1	1	1	0
12163	Bmp8a	2	1	1
22113	Phlda2	1	1	0
24113	Vax2	3	1	2
229725	Clcc1	1	1	0
14119	Fbn2	2	1	1
17972	Ncf4	1	1	0
18115	Nnt	3	1	2
19660	Rbp2	1	1	0
21345	Tagln	2	1	1
23959	Nt5e	1	1	0
109019	Obfc2a	1	1	0
27103	Eif2ak4	1	1	0
13874	Ereg	1	1	0
12480	Cd1d2	2	1	1
15234	Hgf	1	1	0
13645	Egf	1	1	0
16846	Lep	4	1	3
26885	Casp8ap2	2	1	1
13586	Ear1	1	1	0
20849	Stat4	2	1	1
12733	Clcnka	2	1	1
20761	Sprr2g	4	1	3
105732	Fam83h	1	1	0
22301	Vmn2r89	2	1	1
66860	Tanc1	4	1	3
12395	Runx1t1	1	1	0
14706	Gng4	3	1	2
98582	Khdc1b	2	1	1
192658	Rfpl4	2	1	1
12511	Cd6	2	1	1
15493	Hsd3b2	1	1	0
23934	Ly6h	4	1	3
16952	Anxa1	1	1	0
76281	Tax1bp3	2	1	1
22361	Vnn1	1	1	0
67515	Ttc33	4	1	3
14260	Fmn1	2	1	1
381319	Batf3	3	1	2
14573	Gdnf	1	1	0
74670	4930432O21Rik	2	1	1
11648	Akp3	2	1	1
11727	Ang	1	1	0
16205	Gimap1	2	1	1
58992	F12	2	1	1
74326	Hnrnpr	4	1	3
22637	Zap70	3	1	2
11636	Ak1	4	1	3
16703	Krtap8-1	1	1	0
21331	T2	3	1	2
22420	Wnt6	1	1	0
15500	Hsf2	1	1	0
21607	Tcrb-V8.2	1	1	0
13479	Dpep1	2	1	1
18169	Npy6r	1	1	0
22066	Trpc4	4	1	3
68655	Fndc1	2	1	1
239559	A4galt	4	1	3
18414	Osmr	1	1	0
77411	Esrp2	2	1	1
19694	Reg3a	1	1	0
11459	Acta1	3	1	2
17829	Muc1	2	1	1
18101	Nmbr	2	1	1
18436	P2rx1	3	1	2
22626	Slc23a3	3	1	2
12763	Cmah	1	1	0
18004	Nek1	1	1	0
11634	Aire	2	1	1
20657	Sod3	3	1	2
54153	Rasa4	1	1	0
20495	Slc12a1	1	1	0
14864	Gstm3	4	1	3
18716	Pip	1	1	0
22754	Zfp92	2	1	1
66056	Zfp524	2	1	1
16509	Kcne1	3	1	2
19229	Ptk2b	4	1	3
257635	Sdsl	2	1	1
16866	Lhb	3	1	2
18987	Pou2f2	2	1	1
58911	Sumf1	4	1	3
18761	Prkcq	2	1	1
15900	Irf8	2	1	1
17364	Trpm1	2	1	1
23829	C1ql1	2	1	1
72040	Cdhr5	1	1	0
100039753	LOC100039753	2	1	1
18218	Dusp8	4	1	3
14219	Ctgf	1	1	0
17883	Myh3	2	1	1
105440	Kctd9	2	1	1
12957	Cryba1	2	1	1
53415	Htatip2	2	1	1
74734	Rhoh	2	1	1
103988	Gck	3	1	2
108058	Camk2d	1	1	0
16956	Lpl	2	1	1
18595	Pdgfra	3	1	2
14531	Gcm1	2	1	1
54159	Ear5	1	1	0
72560	Naalad2	1	1	0
16663	Krt13	1	1	0
18778	Pla2g1b	4	1	3
19065	Ppyr1	1	1	0
108161	Fam50b	1	1	0
227197	Ndufs1	4	1	3
230163	Aldob	2	1	1
18575	Pde1c	1	1	0
14264	Fmod	2	1	1
20402	Zfp106	3	1	2
19041	Ppl	3	1	2
56183	Nmu	2	1	1
229900	Gbp6	2	1	1
545814	Smok3a	2	1	1
19360	Rad50	3	1	2
15284	Hlx	2	1	1
57274	Slc16a8	3	1	2
76279	Cyp2d26	2	1	1
20899	Stra8	1	1	0
16618	Klk1b26	2	1	1
17179	Matk	4	1	3
57775	Usp29	1	1	0
50873	Park2	1	1	0
14459	Gast	3	1	2
16331	Inpp5d	2	1	1
212070	Clrn3	1	1	0
12922	Crhr2	2	1	1
19208	Ptcra	2	1	1
546644	Ly6g	1	1	0
68813	Dock5	2	1	1
94346	Tmem40	2	1	1
12519	Cd80	1	1	0
17229	Tpsb2	3	1	2
12145	Cxcr5	2	1	1
18609	Pdx1	1	1	0
17068	Ly6d	2	1	1
55925	Syt8	2	1	1
67547	Slc39a8	2	1	1
234678	D230025D16Rik	4	1	3
14961	H2-Ab1	2	1	1
19695	Reg3g	2	1	1
16398	Itga2	1	1	0
20944	Svs5	1	1	0
22033	Traf5	3	1	2
380794	Ighg	1	1	0
14460	Gata1	2	1	1
74646	Spsb1	3	1	2
19400	Rapsn	2	1	1
107765	Ankrd1	1	1	0
432812	BC052688	1	1	0
11435	Chrna1	1	1	0
13113	Cyp3a13	2	1	1
13521	Slc26a2	2	1	1
16782	Lamc2	2	1	1
18646	Prf1	2	1	1
12487	Cd28	1	1	0
14663	Glycam1	2	1	1
18768	Pkib	4	1	3
103213	Traf3ip2	1	1	0
17132	Maf	1	1	0
14120	Fbp2	1	1	0
15248	Hic1	3	1	2
26374	Rfwd2	4	1	3
11629	Aif1	2	1	1
21683	Tecta	2	1	1
66473	Ctrb1	2	1	1
67605	Akt1s1	4	1	3
258469	Olfr90	2	1	1
18605	Enpp1	1	1	0
18167	Npy2r	4	1	3
20980	Syt2	2	1	1
26423	Nr5a1	2	1	1
16770	Lalba	1	1	0
70163	2210415F13Rik	2	1	1
12723	Clcn1	2	1	1
17884	Myh4	1	1	0
12592	Cdx4	1	1	0
21934	Tnfrsf11a	2	1	1
27371	Sh2d2a	3	1	2
83554	Fstl3	3	1	2
20684	Sp100	1	1	0
13380	Dkk1	1	1	0
14563	Gdf5	2	1	1
15944	Irgm1	1	1	0
16705	Krtap9-1	3	1	2
21389	Tbx6	2	1	1
66084	Rmnd1	2	1	1
215351	Senp6	3	1	2
17314	Mgmt	1	1	0
11670	Aldh3a1	2	1	1
16680	Krt84	2	1	1
17878	Myf6	1	1	0
52184	Odf2l	1	1	0
13839	Epha5	4	1	3
12038	Bche	1	1	0
16006	Igfbp1	1	1	0
17836	Mug1	1	1	0
12816	Col12a1	2	1	1
12854	Cort	2	1	1
226412	R3hdm1	4	1	3
12560	Cdh3	2	1	1
11699	Ambp	1	1	0
18293	Ogdh	4	1	3
21942	Tnfrsf9	1	1	0
22202	Ube1y1	1	1	0
71661	0610005C13Rik	1	1	0
16542	Kdr	3	1	2
14294	Fpr3	1	1	0
15251	Hif1a	4	1	3
14618	Gjb1	2	1	1
16623	Klk1b1	3	1	2
11923	Neurod4	1	1	0
15160	Serpind1	1	1	0
18012	Neurod1	4	1	3
20288	Msr1	1	1	0
14916	Guca2b	2	1	1
53314	Batf	3	1	2
57316	C1d	1	1	0
63986	Gmfg	1	1	0
12323	Camk2b	4	1	3
12182	Bst1	1	1	0
14177	Fgf6	1	1	0
68205	Urm1	3	1	2
19893	Rpgr	3	1	2
12125	Bcl2l11	2	1	1
12815	Col11a2	2	1	1
20866	Stim1	4	1	3
20469	Sipa1	2	1	1
15904	Id4	4	1	3
56274	Stk3	1	1	0
72244	1600014C10Rik	2	1	1
74760	Rab3il1	2	1	1
12333	Capn1	3	1	2
54383	Phc2	3	1	2
226691	AI607873	1	1	0
19342	Rab4b	2	1	1
68416	Sycn	2	1	1
80384	Tex21	1	1	0
106344	Rfc4	1	1	0
13867	Erbb3	2	1	1
14425	Galnt3	1	1	0
11922	Neurod6	1	1	0
14464	Gata5	2	1	1
15404	Hoxa7	3	1	2
15486	Hsd17b2	1	1	0
17060	Blnk	2	1	1
16520	Kcnj4	3	1	2
16904	Gzmm	1	1	0
58170	Accn5	1	1	0
17288	Mep1b	2	1	1
21354	Tap1	1	1	0
66166	S100a14	4	1	3
12061	Bdkrb1	4	1	3
272347	Zfp398	2	1	1
11890	Asgr2	2	1	1
12966	Crygc	1	1	0
13393	Dlx3	3	1	2
19275	Ptprn	4	1	3
56508	Rapgef4	1	1	0
17687	Msh5	2	1	1
20541	Slc8a1	1	1	0
11624	Ahrr	1	1	0
12142	Prdm1	1	1	0
12448	Ccne2	1	1	0
27372	Prl3c1	1	1	0
53608	Map3k6	3	1	2
16876	Lhx9	1	1	0
224912	Crb3	3	1	2
12517	Cd72	1	1	0
18073	Nid1	1	1	0
18155	Pnoc	1	1	0
12505	Cd44	1	1	0
12961	Crybb2	3	1	2
12965	Crygb	1	1	0
16400	Itga3	2	1	1
12928	Crk	1	1	0
18601	Padi3	2	1	1
26430	Parg	3	1	2
140709	Emid2	2	1	1
269180	Inpp4a	4	1	3
66980	Zdhhc6	1	1	0
319817	Rc3h2	1	1	0
16581	Kifc2	2	1	1
13638	Efna3	3	1	2
12007	Azgp1	3	1	2
16492	Kcna4	2	1	1
19276	Ptprn2	1	1	0
208177	Phldb2	2	1	1
14602	Ghrhr	1	1	0
64074	Smoc2	3	1	2
18780	Pla2g2a	2	1	1
215384	Fcgbp	3	1	2
13142	Dao	2	1	1
13537	Dusp2	3	1	2
16869	Lhx1	2	1	1
17480	Mpl	1	1	0
20728	Spic	1	1	0
20763	Sprr2i	4	1	3
54613	St3gal6	1	1	0
21391	Tbxas1	2	1	1
16842	Lef1	3	1	2
20618	Sncg	2	1	1
54192	Pbsn	1	1	0
16523	Kcnj8	1	1	0
11871	Art2a-ps	1	1	0
18071	Nhlh1	2	1	1
13808	Eno3	3	1	2
15233	Hgd	2	1	1
66223	Mrpl35	4	1	3
114249	Npnt	4	1	3
326622	Upf2	1	1	0
19200	Pstpip1	2	1	1
14528	Gch1	1	1	0
22417	Wnt4	2	1	1
245555	C77370	1	1	0
15407	Hoxb1	1	1	0
16159	Il12a	2	1	1
22324	Vav1	2	1	1
15974	Ifnab	2	1	1
16012	Igfbp6	3	1	2
100039052	Gm2022	1	1	0
97423	R74862	2	1	1
22590	Xpa	1	1	0
22778	Ikzf1	1	1	0
70686	Dusp16	1	1	0
11433	Acp5	2	1	1
12293	Cacna2d1	4	1	3
17870	Mycs	2	1	1
272636	Esyt3	1	1	0
621968	Gm6273	2	1	1
21957	Tnnt3	1	1	0
21844	Tiam1	4	1	3
13648	Klk1b9	1	1	0
15379	Onecut1	1	1	0
15874	Iapp	1	1	0
17293	Mesp2	3	1	2
19018	Scand1	1	1	0
75221	Dpp3	3	1	2
76654	Upp2	2	1	1
59310	Myl10	1	1	0
75553	Zc3h14	2	1	1
68106	Nt5c3l	1	1	0
235674	Acaa1b	4	1	3
16833	Ldhc	1	1	0
26458	Slc27a2	2	1	1
12516	Cd7	2	1	1
16616	Klk1b21	3	1	2
16199	Il9r	1	1	0
23795	Agr2	2	1	1
12352	Car5a	2	1	1
18054	Ngp	1	1	0
12234	Btrc	2	1	1
14102	Fas	2	1	1
13427	Dync1i2	3	1	2
14051	Eya4	1	1	0
17528	Mpz	1	1	0
18301	Fxyd5	1	1	0
20336	Exoc4	2	1	1
20343	Sell	1	1	0
11870	Art1	1	1	0
14917	Gucy2c	2	1	1
14173	Fgf2	1	1	0
11813	Apoc2	2	1	1
22029	Traf1	2	1	1
20473	Six3	2	1	1
54721	Tyk2	3	1	2
79459	Aldoart2	4	1	3
22337	Vdr	1	1	0
12788	Cnga1	1	1	0
26565	Pla2g10	2	1	1
56185	Hao2	1	1	0
11992	Auh	3	1	2
22116	Tsks	2	1	1
23964	Odz2	4	1	3
109889	Mzf1	3	1	2
11776	Ap3d1	4	1	3
16997	Ltbp2	2	1	1
69473	Krtap3-1	4	1	3
29810	Bag3	2	1	1
192897	Itgb4	2	1	1
56745	C1qtnf1	2	1	1
13011	Cst7	2	1	1
53422	Ybx2	2	1	1
66402	Sln	2	1	1
14786	Grb7	3	1	2
26365	Ceacam1	1	1	0
18429	Oxt	3	1	2
68473	Mobkl1a	3	1	2
140486	Igf2bp1	1	1	0
16871	Lhx3	2	1	1
320484	Rasal3	2	1	1
17451	Mos	2	1	1
69814	Prss32	3	1	2
22402	Wisp1	1	1	0
23886	Gdf15	2	1	1
14527	Gcgr	3	1	2
69387	Dnajb13	3	1	2
106512	Gpsm3	2	1	1
15135	Hbb-y	2	1	1
18159	Nppc	2	1	1
76483	Lmf1	3	1	2
17700	Mstn	1	1	0
20339	Sele	1	1	0
70110	Ifi35	2	1	1
16671	Krt33b	2	1	1
12269	C4bp	1	1	0
20378	Frzb	3	1	2
54598	Calcrl	1	1	0
69008	Cab39l	3	1	2
69737	Ttl	1	1	0
16818	Lck	2	1	1
14409	Gabrr2	2	1	1
20613	Snai1	1	1	0
50878	Stag3	1	1	0
234779	Plcg2	2	1	1
22068	Trpc6	1	1	0
26415	Mapk13	1	1	0
72572	Spats2	4	1	3
103551	E130012A19Rik	4	1	3
108841	Rdh13	3	1	2
12477	Ctla4	1	1	0
18733	Lilrb3	3	1	2
22115	Tssk2	1	1	0
14586	Gfra2	1	1	0
14137	Fdft1	4	1	3
15273	Hivep2	3	1	2
56744	Pf4	1	1	0
12628	Cfh	1	1	0
12830	Col4a5	1	1	0
14181	Fgfbp1	1	1	0
232944	Mark4	2	1	1
18214	Ddr2	2	1	1
15117	Has2	1	1	0
16803	Lbp	3	1	2
19647	Rbbp6	3	1	2
66425	Pcp4l1	2	1	1
17772	Mtm1	1	1	0
18722	Pira1	1	1	0
66853	Pnpla2	3	1	2
319710	Frmd6	2	1	1
100038882	Isg15	2	1	1
17203	Mc5r	3	1	2
17342	Mitf	1	1	0
22018	Tpo	1	1	0
67454	Ikbip	1	1	0
19250	Ptpn14	1	1	0
21928	Tnfaip2	3	1	2
19712	Rest	3	1	2
71745	Cul2	4	1	3
270151	Nlrx1	3	1	2
76905	Lrg1	1	1	0
13070	Cyp11a1	3	1	2
13081	Cyp24a1	1	1	0
17057	Klrb1a	1	1	0
53313	Atp2a3	2	1	1
12590	Cdx1	1	1	0
15559	Htr2b	1	1	0
53601	Pcdh12	3	1	2
71770	Ap2b1	2	1	1
15893	Ica1	3	1	2
19819	Rnaseh1	2	1	1
11806	Apoa1	1	1	0
20670	Sox15	3	1	2
22269	Upk2	3	1	2
22411	Wnt11	1	1	0
26904	Sh2d1b1	1	1	0
12308	Calb2	3	1	2
16524	Kcnj9	3	1	2
18484	Pam	1	1	0
22635	Zan	3	1	2
217449	Ttc15	4	1	3
56429	Dpt	1	1	0
105866	Krt72-ps	3	1	2
224171	C330027C09Rik	1	1	0
328258	Slc25a48	1	1	0
19260	Ptpn22	1	1	0
14226	Fkbp1b	4	1	3
12288	Cacna1c	3	1	2
11536	Gpr182	2	1	1
69253	Hspb2	3	1	2
15220	Foxq1	3	1	2
56734	Tulp2	2	1	1
15530	Hspg2	3	1	2
13875	Erf	2	1	1
16172	Il17ra	2	1	1
11695	Alx4	2	1	1
12775	Ccr7	1	1	0
15006	H2-Q1	2	1	1
14133	Fcna	2	1	1
67892	1810063B05Rik	2	1	1
56296	Dmrtb1	3	1	2
333883	Cd59b	2	1	1
59289	Ccbp2	2	1	1
207818	Smagp	3	1	2
12700	Cish	4	1	3
83945	Dnaja3	4	1	3
14969	H2-Eb1	3	1	2
18549	Pcsk2	4	1	3
15182	Hdac2	4	1	3
26931	Ppp2r5c	4	1	3
17475	Mpdz	3	1	2
18784	Pla2g5	1	1	0
13710	Elf3	3	1	2
29857	Mapk12	2	1	1
57778	Fmnl1	2	1	1
11808	Apoa4	2	1	1
20360	Sema6c	3	1	2
68750	Rreb1	4	1	3
20698	Sphk1	2	1	1
20209	Saa2	4	1	3
19144	Klk6	1	1	0
19699	Reln	2	1	1
12404	Cbln1	3	1	2
22791	Dnajc2	4	1	3
20759	Sprr2e	4	1	3
231507	Plac8	2	1	1
14129	Fcgr1	2	1	1
20975	Synj2	1	1	0
11686	Alox12b	1	1	0
29871	Scmh1	2	1	1
114332	Lyve1	1	1	0
215690	Nav1	3	1	2
101113	Snx21	3	1	2
60510	Syt9	1	1	0
20493	Slc10a1	1	1	0
105083	Pelo	3	1	2
18740	Pitx1	3	1	2
56277	Tmem45a	1	1	0
114654	Ly6g6d	1	1	0
15202	Hemt1	1	1	0
16328	Cep250	3	1	2
20459	Ptk6	1	1	0
22253	Unc5c	4	1	3
20111	Rps6ka1	3	2	1
18610	Pdyn	3	2	1
16171	Il17a	1	2	-1
56546	Sec1	2	2	0
16992	Lta	2	2	0
216459	Myl6b	2	2	0
17086	Ncr1	1	2	-1
18125	Nos1	1	2	-1
56380	Arid3b	2	2	0
56522	Papolb	1	2	-1
13394	Dlx4	2	2	0
17930	Myom2	1	2	-1
59033	Slc4a8	2	2	0
76524	Cln6	3	2	1
12495	Entpd1	1	2	-1
18787	Serpine1	2	2	0
16175	Il1a	1	2	-1
67345	Herc4	2	2	0
18186	Nrp1	4	2	2
69908	Rab3b	3	2	1
15945	Cxcl10	1	2	-1
18755	Prkch	1	2	-1
74438	Clvs1	2	2	0
107526	Gimap4	1	2	-1
16639	Klra8	1	2	-1
20163	Rsu1	3	2	1
17868	Mybpc3	2	2	0
18286	Odf2	3	2	1
14067	F5	1	2	-1
15042	H2-T24	2	2	0
14412	Slc6a13	3	2	1
12209	Brs3	1	2	-1
14696	Gnb4	1	2	-1
18550	Furin	4	2	2
360213	Trim46	2	2	0
14082	Fadd	2	2	0
13813	Eomes	1	2	-1
14058	F10	2	2	0
19296	Pvt1	2	2	0
218820	Zfp503	1	2	-1
69163	Mrpl44	3	2	1
24001	Tiam2	2	2	0
214547	She	2	2	0
20606	Sstr2	3	2	1
21810	Tgfbi	1	2	-1
18557	Cdk18	2	2	0
19752	Rnase1	1	2	-1
16613	Klk1b11	1	2	-1
93683	Glce	4	2	2
16797	Lat	3	2	1
17095	Lyl1	1	2	-1
15163	Hcls1	1	2	-1
214580	Pstk	3	2	1
22781	Ikzf4	3	2	1
18378	Omp	2	2	0
18160	Npr1	1	2	-1
22373	Wap	1	2	-1
60411	Cenpk	1	2	-1
13593	Ebf3	2	2	0
66098	Chchd6	3	2	1
665155	Srp54b	2	2	0
18750	Prkca	4	2	2
102545	Cmtm7	3	2	1
67467	1200011I18Rik	4	2	2
69812	2010001M06Rik	2	2	0
78591	A430104N18Rik	3	2	1
110532	Adarb1	4	2	2
15438	Hoxd9	2	2	0
72615	Anks3	3	2	1
109267	Srcrb4d	2	2	0
109901	Cela1	3	2	1
53404	Atoh7	3	2	1
26429	Orc5	2	2	0
27359	Sytl4	2	2	0
76954	St5	3	2	1
15242	Hhex	1	2	-1
18088	Nkx2-2	1	2	-1
18313	Olfr16	1	2	-1
54524	Syt6	1	2	-1
22772	Zic2	2	2	0
15564	Htr5b	3	2	1
19142	Prss12	3	2	1
21909	Tlx2	2	2	0
66898	Baiap2l1	1	2	-1
76024	Gm11346	1	2	-1
17888	Myh6	1	2	-1
216439	Agap2	3	2	1
544752	Tug1	3	2	1
14396	Gabra3	1	2	-1
14587	Gfra3	2	2	0
52331	Stbd1	1	2	-1
22184	Zrsr2	3	2	1
53323	Ube2k	3	2	1
235339	Dlat	3	2	1
56460	Pkp3	2	2	0
12745	Clgn	3	2	1
18188	Nrtn	3	2	1
21405	Hnf1a	4	2	2
12944	Crp	1	2	-1
19123	Proc	4	2	2
73124	Golim4	1	2	-1
12229	Btk	1	2	-1
23966	Odz4	2	2	0
18048	Klk1b4	1	2	-1
24057	Sh3yl1	1	2	-1
74386	Rmi1	2	2	0
103710	Slc35e4	4	2	2
15562	Htr4	2	2	0
12057	Opn1sw	2	2	0
21752	Tert	2	2	0
66193	1110049F12Rik	4	2	2
14167	Fgf12	1	2	-1
105734	Tigd5	3	2	1
11854	Rhod	2	2	0
18999	Pou5f1	1	2	-1
15405	Hoxa9	1	2	-1
11800	Api5	2	2	0
17260	Mef2c	2	2	0
12279	C9	1	2	-1
21954	Tnni3	2	2	0
12231	Btn1a1	1	2	-1
12292	Cacna1s	2	2	0
16688	Krt6b	4	2	2
217353	Tmc6	2	2	0
56045	Samhd1	1	2	-1
110310	Krt7	2	2	0
14447	Gapdhs	3	2	1
73234	3110079O15Rik	2	2	0
18948	Pnmt	3	2	1
17200	Mc2r	2	2	0
69086	1810019N24Rik	1	2	-1
16768	Lag3	2	2	0
19133	Prph2	3	2	1
[truncated: 5,462 more rows]

## Sheet: SVZ-OB
Gene Symbol	SVZ-QE	OB-QE	12CT-QE (BG)	SVZ-Q vs BG(12CT-Q)	OB-Q vs BG(12CT-Q)
Cpt1a	3	3	1	2	2
Hey2	2	3	1	1	2
Vim	4	4	1	3	3
Cfh	2	2	1	1	1
Wif1	1	2	1	0	1
Erbb4	2	2	1	1	1
Cldn11	4	4	1	3	3
Zfp772	2	2	1	1	1
Zfp455	1	1	1	0	0
Sycp3	1	1	1	0	0
Snai2	1	1	1	0	0
Fut9	3	2	1	2	1
Gm13152	2	1	1	1	0
Mybl1	1	1	1	0	0
Tyms-ps	1	1	1	0	0
Zfp820	1	1	1	0	0
Prm1	1	1	1	0	0
Arhgap29	2	2	1	1	1
Art3	2	2	1	1	1
2700099C18Rik	1	1	1	0	0
G6pd2	2	1	1	1	0
Ifi204	1	1	1	0	0
Gbp6	1	2	1	0	1
Afp	1	1	1	0	0
Tdgf1	1	1	1	0	0
Ang	1	1	1	0	0
Plscr2	1	1	1	0	0
Tmprss11d	1	1	1	0	0
Adamtsl4	2	2	1	1	1
Gsdma	1	1	1	0	0
Serpina1a	1	1	1	0	0
Nkap	2	2	1	1	1
Dnajb7	1	1	1	0	0
Ces1d	1	1	1	0	0
Mpzl2	1	2	1	0	1
Ripk4	1	1	1	0	0
Ccnj	2	2	1	1	1
Esm1	1	1	1	0	0
Corin	1	1	1	0	0
Timm8a2	1	1	1	0	0
Slc24a1	1	1	1	0	0
2010106E10Rik	1	1	1	0	0
Ebf1	2	2	1	1	1
Gem	2	2	1	1	1
Sult1d1	1	1	1	0	0
Hsf2	3	3	1	2	2
Phf12	3	4	1	2	3
B930003M22Rik	2	2	1	1	1
Hemgn	1	1	1	0	0
Myh4	1	1	1	0	0
Zbtb8os	2	1	1	1	0
Cftr	1	1	1	0	0
Emp1	2	1	1	1	0
Pip4k2b	4	4	1	3	3
Wnt3	1	1	1	0	0
Saa1	1	1	1	0	0
Otc	1	1	1	0	0
Atf7ip2	1	1	1	0	0
Ube2l6	2	2	1	1	1
Qser1	2	2	1	1	1
Scrt1	3	4	1	2	3
Tubb2a-ps2	4	4	1	3	3
Asb14	1	1	1	0	0
Acss1	3	3	1	2	2
P2ry14	1	1	1	0	0
Lin9	1	1	1	0	0
Scube2	1	2	1	0	1
Slc14a1	1	1	1	0	0
Fzd1	2	3	1	1	2
Klrb1b	1	1	1	0	0
Morn3	2	1	1	1	0
Htatsf1	4	3	1	3	2
Chmp4c	1	1	1	0	0
Plscr1	1	1	1	0	0
Tbc1d8b	1	1	1	0	0
Vav1	1	1	1	0	0
Ap1s2	3	2	1	2	1
Ddx4	1	1	1	0	0
Ccl11	1	1	1	0	0
Prickle3	1	1	1	0	0
Zfp120	2	1	1	1	0
Hao2	1	1	1	0	0
Bhmt2	1	1	1	0	0
Pate4	1	1	1	0	0
Thap2	2	2	1	1	1
Fgf2	1	1	1	0	0
Serpinb6b	2	1	1	1	0
Mycbpap	2	1	1	1	0
Orm2	1	1	1	0	0
Cenpe	2	1	1	1	0
Kifc5b	2	1	1	1	0
Kirrel	1	2	1	0	1
1700034I23Rik	1	1	1	0	0
BC051019	2	1	1	1	0
Slco6c1	1	1	1	0	0
Abcb1a	2	3	1	1	2
Tmem140	1	1	1	0	0
Rp2h	2	2	1	1	1
Rragd	4	4	1	3	3
Hbb-y	1	1	1	0	0
Pibf1	2	1	1	1	0
Phldb2	1	2	1	0	1
Rlbp1	2	3	1	1	2
Myb	2	1	1	1	0
Adam18	1	1	1	0	0
Ptgir	1	1	1	0	0
Taf1d	2	1	1	1	0
3110007F17Rik	1	1	1	0	0
Adam5	1	1	1	0	0
Kcne3	1	1	1	0	0
Lrat	1	1	1	0	0
Pck1	1	1	1	0	0
Ccnc	2	2	1	1	1
Sncg	3	2	1	2	1
Rcn3	2	3	1	1	2
Zc3h12a	1	1	1	0	0
Tmem27	1	1	1	0	0
Bmpr1b	2	2	1	1	1
Sox11	3	2	1	2	1
Apoc3	1	1	1	0	0
Peg12	1	1	1	0	0
Tcfl5	1	1	1	0	0
Efemp1	2	3	1	1	2
Cd2	1	1	1	0	0
Nkd1	2	2	1	1	1
Cst11	1	1	1	0	0
Angpt2	1	1	1	0	0
Scel	1	1	1	0	0
Rag1	1	1	1	0	0
Mndal	1	1	1	0	0
Rbp1	3	3	1	2	2
En2	1	1	1	0	0
Nebl	3	3	1	2	2
Abi3bp	1	2	1	0	1
Smr3a	1	1	1	0	0
Hltf	2	2	1	1	1
Gja1	4	4	1	3	3
Ctla2b	1	1	1	0	0
Zfx	2	2	1	1	1
Klra2	1	1	1	0	0
Ptprc	1	1	1	0	0
Meox2	1	1	1	0	0
Lsm14a	4	4	1	3	3
Tc2n	1	1	1	0	0
Ltbp1	1	2	1	0	1
Hist1h4h	3	3	1	2	2
Zfp40	2	2	1	1	1
Mettl13	2	2	1	1	1
Agbl3	1	2	1	0	1
Sh2d1a	1	1	1	0	0
1810032O08Rik	1	1	1	0	0
Zfp709	2	1	1	1	0
Cabp7	2	2	1	1	1
Cntnap1	4	4	1	3	3
4933425L06Rik	1	1	1	0	0
Sox1	4	4	1	3	3
Rpp40	2	1	1	1	0
Heph	1	1	1	0	0
Uap1	3	3	1	2	2
Mical1	2	2	1	1	1
Rhpn2	2	2	1	1	1
Agtr2	1	1	1	0	0
Havcr2	2	1	1	1	0
Zfp189	2	2	1	1	1
Snapc5	4	3	1	3	2
Anxa10	1	1	1	0	0
Cyp2d12	1	1	1	0	0
Nemf	3	3	1	2	2
Zfp81	2	2	1	1	1
Snd1	4	4	1	3	3
Anxa13	1	1	1	0	0
Mmp12	1	1	1	0	0
Slc38a4	1	1	1	0	0
Fermt3	2	2	1	1	1
Zfp942	2	2	1	1	1
Bmp8a	1	1	1	0	0
Pigb	2	2	1	1	1
H2-Q2	1	1	1	0	0
Rtkn2	1	1	1	0	0
Cdh1	1	1	1	0	0
Dusp9	1	1	1	0	0
Padi4	1	1	1	0	0
Cldn23	1	1	1	0	0
Lpar3	1	2	1	0	1
Abcc2	1	1	1	0	0
Elovl2	2	2	1	1	1
Mnd1	1	1	1	0	0
Pla2g4f	1	1	1	0	0
Irf2	3	3	1	2	2
Ly75	1	1	1	0	0
Trat1	1	1	1	0	0
Ammecr1	1	1	1	0	0
Creb3l4	1	1	1	0	0
Med6	3	3	1	2	2
Pole2	1	1	1	0	0
Slc4a5	1	1	1	0	0
Caps2	1	1	1	0	0
Pde6a	1	1	1	0	0
Dnajc24	2	2	1	1	1
Meis1	2	3	1	1	2
Suclg2	2	2	1	1	1
Serpinb1a	2	2	1	1	1
Ascl2	1	1	1	0	0
Vrk2	1	1	1	0	0
B230120H23Rik	1	1	1	0	0
Mobp	4	3	1	3	2
Scn10a	1	1	1	0	0
Sdccag8	3	3	1	2	2
Tlr1	1	1	1	0	0
Prok2	1	1	1	0	0
Myo5c	1	1	1	0	0
Zfyve16	2	2	1	1	1
Hepacam2	1	1	1	0	0
Mlc1	4	4	1	3	3
Pcdhb14	2	2	1	1	1
Mkrn3	1	2	1	0	1
Pfdn5	4	4	1	3	3
Stx1b	4	4	1	3	3
1700016D06Rik	1	1	1	0	0
Mdm4	3	3	1	2	2
Foxd1	1	1	1	0	0
Rdh1	1	1	1	0	0
Zp3r	1	1	1	0	0
Cdkn2a	1	1	1	0	0
Atp10a	2	2	1	1	1
Ehf	1	1	1	0	0
Trpc6	2	2	1	1	1
Vwf	2	2	1	1	1
Srcin1	4	4	1	3	3
Neil3	1	1	1	0	0
Cabp4	1	1	1	0	0
BC016579	1	1	1	0	0
Hmgb2	3	1	1	2	0
Ptx3	1	1	1	0	0
Rassf9	2	1	1	1	0
Eif3h	4	4	1	3	3
Slfn3	1	1	1	0	0
Vps13c	2	3	1	1	2
Dnajb3	1	1	1	0	0
Ostf1	2	3	1	1	2
Vac14	3	3	1	2	2
Mog	4	3	1	3	2
Zfp936	1	1	1	0	0
Il17d	2	3	1	1	2
Fgf17	1	1	1	0	0
Cenph	2	1	1	1	0
1700093K21Rik	1	1	1	0	0
Ccne2	1	1	1	0	0
Eya4	1	1	1	0	0
Ptk6	1	1	1	0	0
Tnfaip6	2	3	1	1	2
Cacna2d2	2	1	1	1	0
Aspn	1	1	1	0	0
Chst4	1	1	1	0	0
Calcr	1	1	1	0	0
Cabp2	1	1	1	0	0
Ntng2	2	2	1	1	1
Epha3	2	3	1	1	2
Msln	1	1	1	0	0
Apof	1	1	1	0	0
Clec4b1	1	1	1	0	0
Scn9a	1	1	1	0	0
Usp42	2	3	1	1	2
Upp2	1	2	1	0	1
Mlf1	2	1	1	1	0
Pdgfd	1	2	1	0	1
Slc15a1	1	1	1	0	0
Tsx	1	1	1	0	0
Procr	1	1	1	0	0
Folh1	1	1	1	0	0
Lef1	2	2	1	1	1
Aldh1a2	1	3	1	0	2
Higd1b	2	2	1	1	1
Fetub	1	1	1	0	0
Ccna1	1	1	1	0	0
Serpinb6c	1	1	1	0	0
Cxcr7	2	2	1	1	1
Htr2c	4	1	1	3	0
Cckar	1	1	1	0	0
Nat2	1	1	1	0	0
Cdrt4	1	1	1	0	0
Parp3	1	2	1	0	1
Trdn	1	2	1	0	1
Cxcr6	1	1	1	0	0
Fam46c	1	1	1	0	0
Slc25a24	1	1	1	0	0
Lect1	1	2	1	0	1
Foxf2	2	2	1	1	1
Setd7	4	4	1	3	3
Agl	2	2	1	1	1
Rcn1	4	3	1	3	2
Cd24a	4	3	1	3	2
Melk	2	1	1	1	0
Stxbp3a	3	2	1	2	1
Zfp146	4	4	1	3	3
1700073E17Rik	1	1	1	0	0
Pdyn	4	2	1	3	1
Creb1	2	2	1	1	1
0610010K14Rik	2	2	1	1	1
Elf1	2	2	1	1	1
Rdh9	1	1	1	0	0
Bcas2	4	4	1	3	3
Eno1	4	4	1	3	3
Haus6	2	1	1	1	0
Lhx1	1	1	1	0	0
Adipoq	1	1	1	0	0
0610040J01Rik	2	2	1	1	1
Bst1	1	1	1	0	0
1110006O24Rik	1	1	1	0	0
Ankrd12	3	3	1	2	2
Npas1	1	1	1	0	0
Phox2a	1	1	1	0	0
Terf1	2	2	1	1	1
Col3a1	1	2	1	0	1
Trim7	2	1	1	1	0
Prpf40a	3	3	1	2	2
4930529M08Rik	1	1	1	0	0
Mas1	2	1	1	1	0
Colec12	1	2	1	0	1
Foxh1	1	1	1	0	0
Peg10	3	2	1	2	1
Parp16	1	1	1	0	0
Tnip2	2	2	1	1	1
Prnd	1	1	1	0	0
Tchh	2	2	1	1	1
Ces1f	1	1	1	0	0
Zkscan6	2	2	1	1	1
Tnfaip8	1	2	1	0	1
Sema3e	3	3	1	2	2
Aqp4	4	4	1	3	3
Xylb	2	1	1	1	0
Akr1c14	1	1	1	0	0
Bcl2l15	1	1	1	0	0
Cd163	1	1	1	0	0
Pcdha11	1	2	1	0	1
Spin4	1	1	1	0	0
Cep290	2	2	1	1	1
Otx2	2	1	1	1	0
Aldh3a1	1	1	1	0	0
Adrb2	1	1	1	0	0
4930520O04Rik	1	1	1	0	0
Rgs18	1	1	1	0	0
Pgr	2	1	1	1	0
Rln1	1	1	1	0	0
Slc5a8	1	1	1	0	0
Tslp	1	1	1	0	0
Klhl20	2	3	1	1	2
Lrp4	2	3	1	1	2
Krt25	1	1	1	0	0
Cd48	1	1	1	0	0
Vegfc	1	2	1	0	1
Clca2	1	1	1	0	0
Zfp39	2	2	1	1	1
Bpifb1	1	1	1	0	0
Sfn	2	2	1	1	1
Ehhadh	2	2	1	1	1
Upk3a	1	1	1	0	0
Snap23	1	1	1	0	0
Mmp13	1	1	1	0	0
Slc29a4	2	3	1	1	2
Fgf16	1	2	1	0	1
Pglyrp1	3	3	1	2	2
Slc2a10	1	1	1	0	0
Cd8b1	1	1	1	0	0
Dlc1	1	2	1	0	1
Hist1h1e	1	1	1	0	0
Tnfrsf11b	1	1	1	0	0
Ttr	3	1	1	2	0
Cd36	1	1	1	0	0
Taf7l	1	1	1	0	0
Pdlim4	3	3	1	2	2
Tecta	1	1	1	0	0
Angptl3	1	1	1	0	0
Rwdd3	2	1	1	1	0
3110070M22Rik	1	1	1	0	0
BC005561	2	2	1	1	1
Mdm1	1	1	1	0	0
Xist	1	1	1	0	0
Lyz1	1	1	1	0	0
Snord116	1	1	1	0	0
Rab20	1	2	1	0	1
Pla2g4a	1	1	1	0	0
Gbe1	2	2	1	1	1
Greb1	1	2	1	0	1
Lrp2	2	1	1	1	0
Ccr7	1	1	1	0	0
Zic2	1	3	1	0	2
Net1	2	2	1	1	1
Gatm	4	4	1	3	3
Tgfbi	1	2	1	0	1
Smpx	1	1	1	0	0
Spp1	1	1	1	0	0
Tcea3	1	1	1	0	0
Zfp503	3	1	1	2	0
Olig1	4	4	1	3	3
Cldn8	1	1	1	0	0
Mccc2	3	3	1	2	2
Clca4	1	1	1	0	0
Ubxn8	2	2	1	1	1
Areg	1	1	1	0	0
Sit1	1	1	1	0	0
Pdha2	1	1	1	0	0
Plek2	1	1	1	0	0
Oit3	1	1	1	0	0
Lyrm1	2	2	1	1	1
Smad6	1	1	1	0	0
Sox6	2	1	1	1	0
Gsta3	1	1	1	0	0
Bdkrb2	1	1	1	0	0
Tex101	1	1	1	0	0
Ikbip	2	2	1	1	1
Mrap	1	1	1	0	0
Ifi27l2a	1	2	1	0	1
Myom2	1	1	1	0	0
Krt2	1	1	1	0	0
Tex16	1	1	1	0	0
Fam166a	2	1	1	1	0
Kcne2	1	1	1	0	0
Ces2g	1	1	1	0	0
Asb4	1	1	1	0	0
Meig1	3	1	1	2	0
Gnat1	1	1	1	0	0
Sectm1a	1	1	1	0	0
Cd109	2	1	1	1	0
Npr1	1	4	1	0	3
Trim54	1	1	1	0	0
Btn1a1	1	1	1	0	0
Gys2	1	1	1	0	0
Rbpms	1	1	1	0	0
Spic	1	1	1	0	0
Six1	1	1	1	0	0
Smad9	1	2	1	0	1
Pon2	4	4	1	3	3
Grk4	1	1	1	0	0
Zfp53	2	1	1	1	0
S1pr5	2	2	1	1	1
Zfp930	2	2	1	1	1
Trps1	2	2	1	1	1
Nlgn1	3	2	1	2	1
Gpx8	3	2	1	2	1
Xiap	3	3	1	2	2
Lamb1	3	2	1	2	1
Zfp51	2	1	1	1	0
Wnk4	1	3	1	0	2
Wnt8a	1	1	1	0	0
Tbx21	1	3	1	0	2
Asb5	1	1	1	0	0
Pcdhb1	1	1	1	0	0
Zic1	2	4	1	1	3
Sh3bp2	1	1	1	0	0
Fcgr1	1	1	1	0	0
Tssk3	1	1	1	0	0
Kif13a	2	2	1	1	1
Marveld2	1	1	1	0	0
Cd247	1	1	1	0	0
Tll1	1	2	1	0	1
Ptpn20	1	1	1	0	0
Ccr2	1	1	1	0	0
Ces1c	1	1	1	0	0
Igf2bp3	1	1	1	0	0
Arg2	2	2	1	1	1
Serpina3c	1	1	1	0	0
Asb15	1	1	1	0	0
Hells	2	1	1	1	0
Gk2	1	1	1	0	0
Pvrl1	2	4	1	1	3
Dvl2	3	3	1	2	2
Cd84	1	1	1	0	0
Piwil2	1	1	1	0	0
Fzd2	3	3	1	2	2
Zfp868	2	2	1	1	1
Phex	1	1	1	0	0
3110057O12Rik	2	2	1	1	1
Crygn	3	1	1	2	0
Sik1	3	3	1	2	2
Tdo2	1	1	1	0	0
Fzd5	2	1	1	1	0
Ildr1	1	1	1	0	0
Syne2	2	2	1	1	1
Gpr37	3	3	1	2	2
2610020H08Rik	1	1	1	0	0
1500015O10Rik	2	2	1	1	1
Fgf10	1	2	1	0	1
Glmn	1	1	1	0	0
Pou3f3	4	3	1	3	2
Rbm47	1	1	1	0	0
C1qtnf3	1	1	1	0	0
1700010I14Rik	1	1	1	0	0
Chi3l3	1	1	1	0	0
F3	4	4	1	3	3
Fhl4	1	1	1	0	0
Krt18	2	1	1	1	0
Cxcl11	1	1	1	0	0
Klk10	1	1	1	0	0
Cdc25c	1	1	1	0	0
Ddx46	4	4	1	3	3
Frk	1	1	1	0	0
Kif16b	2	2	1	1	1
Ccl3	1	1	1	0	0
Irf6	1	1	1	0	0
Txlnb	1	1	1	0	0
Zfp59	2	2	1	1	1
Arg1	1	1	1	0	0
Actc1	1	1	1	0	0
Anxa2	4	3	1	3	2
Pthlh	2	1	1	1	0
Ska1	1	1	1	0	0
Tlr4	1	1	1	0	0
Atp11c	2	1	1	1	0
Zfp2	2	1	1	1	0
2610528A11Rik	1	1	1	0	0
Naip5	1	1	1	0	0
6330408A02Rik	3	2	1	2	1
Xdh	2	2	1	1	1
Msh3	2	2	1	1	1
Dusp18	3	3	1	2	2
Ddo	2	2	1	1	1
F13b	1	1	1	0	0
Ppp1r14a	4	3	1	3	2
0610005C13Rik	1	1	1	0	0
Pld1	1	2	1	0	1
Gusb	2	3	1	1	2
Arhgap10	3	2	1	2	1
Cep55	1	1	1	0	0
Cidec	1	1	1	0	0
Chrna5	1	1	1	0	0
Il7	1	1	1	0	0
Pax6	2	4	1	1	3
Serhl	2	2	1	1	1
Polr3f	3	2	1	2	1
Kcna5	4	2	1	3	1
Ibsp	1	1	1	0	0
1700052N19Rik	3	2	1	2	1
Cpxm1	2	2	1	1	1
Gpr65	1	1	1	0	0
Omd	1	1	1	0	0
Itgb3bp	1	1	1	0	0
Itgb1	4	4	1	3	3
Hapln1	2	2	1	1	1
Cyp4f18	1	1	1	0	0
Enox2	2	2	1	1	1
Ube2t	2	1	1	1	0
Ankrd49	2	2	1	1	1
Fgf23	1	1	1	0	0
Slc13a3	2	4	1	1	3
Rab3il1	2	2	1	1	1
Kcnc3	3	4	1	2	3
Ghrl	1	1	1	0	0
Tjp3	1	1	1	0	0
Adam11	2	3	1	1	2
Serpinb8	1	1	1	0	0
Fam117a	2	2	1	1	1
Tyms	1	1	1	0	0
Tmem45b	1	1	1	0	0
Atp6v1b1	1	1	1	0	0
Wdr46	2	2	1	1	1
Plekhh2	2	2	1	1	1
H2afy3	2	2	1	1	1
Prtn3	1	1	1	0	0
Cant1	2	2	1	1	1
Slc7a2	2	2	1	1	1
Pcdhb13	2	2	1	1	1
Pkhd1	1	1	1	0	0
Zbtb44	2	2	1	1	1
Dlg2	4	2	1	3	1
Irak4	1	1	1	0	0
Zfp830	2	2	1	1	1
Kcnj10	4	4	1	3	3
Col9a2	2	3	1	1	2
C1qtnf6	1	1	1	0	0
Abcb1b	2	2	1	1	1
a	1	1	1	0	0
Hoxd1	1	1	1	0	0
Lamb2	3	3	1	2	2
H2-T24	2	2	1	1	1
Slc2a2	1	1	1	0	0
Reg3a	1	1	1	0	0
Col9a3	2	3	1	1	2
Srgap1	3	2	1	2	1
E330034G19Rik	1	1	1	0	0
Pde3a	1	2	1	0	1
A930018P22Rik	1	1	1	0	0
Olig2	3	3	1	2	2
S100a6	4	3	1	3	2
Mboat1	1	1	1	0	0
Ttc39d	1	1	1	0	0
Cryga	1	1	1	0	0
Tstd1	1	2	1	0	1
Cox6b2	2	2	1	1	1
Fga	1	1	1	0	0
Rnf219	2	2	1	1	1
Crtc2	3	3	1	2	2
Cd55	2	2	1	1	1
Igj	1	1	1	0	0
Adamts7	1	1	1	0	0
Enpep	1	1	1	0	0
Murc	1	1	1	0	0
Scx	1	2	1	0	1
Tex11	1	1	1	0	0
Ms4a4b	1	1	1	0	0
Nppa	1	3	1	0	2
Fcgr3	3	3	1	2	2
Pycard	1	2	1	0	1
Trim12a	2	1	1	1	0
Tcf23	1	1	1	0	0
Gc	1	1	1	0	0
Pdgfrb	2	2	1	1	1
Dcun1d1	2	2	1	1	1
Cdc6	1	1	1	0	0
Abcb7	3	2	1	2	1
Khdc1a	1	1	1	0	0
AI597468	3	3	1	2	2
Clec3b	2	2	1	1	1
Ptpn13	2	3	1	1	2
Fam122a	3	3	1	2	2
A530058N18Rik	1	2	1	0	1
Slc6a12	1	1	1	0	0
Ms4a6d	1	1	1	0	0
Gbp3	2	2	1	1	1
Slc22a6	1	2	1	0	1
Zfp521	2	2	1	1	1
Slc47a1	1	2	1	0	1
C230081A13Rik	3	2	1	2	1
Wnt11	1	1	1	0	0
C3	2	1	1	1	0
Brca1	2	1	1	1	0
Epm2aip1	4	3	1	3	2
Gabrq	1	1	1	0	0
Nkx2-1	2	1	1	1	0
Chaf1b	2	1	1	1	0
Lrrc6	2	1	1	1	0
Cyp24a1	1	1	1	0	0
Uchl4	3	2	1	2	1
Ckmt2	1	1	1	0	0
Gpr34	2	2	1	1	1
1810011O10Rik	1	2	1	0	1
Aqr	3	3	1	2	2
Ebf2	1	1	1	0	0
Gm5595	2	1	1	1	0
Il23a	1	1	1	0	0
Bub1	1	1	1	0	0
Hsd17b1	1	1	1	0	0
Haus5	2	2	1	1	1
Ifit2	2	2	1	1	1
Igsf6	1	1	1	0	0
Gcc2	3	3	1	2	2
Nsun6	1	1	1	0	0
1700028P14Rik	2	1	1	1	0
Lsg1	3	3	1	2	2
Gh	1	1	1	0	0
Hmga2	1	1	1	0	0
Rad51ap1	2	1	1	1	0
Pbk	2	1	1	1	0
Zbed4	2	2	1	1	1
Sac3d1	3	3	1	2	2
Siglec5	1	1	1	0	0
Lrr1	1	1	1	0	0
Gtf2f2	3	2	1	2	1
Rrad	1	2	1	0	1
Oas1c	1	1	1	0	0
1700019N19Rik	1	1	1	0	0
Galnt3	1	1	1	0	0
Agrp	1	1	1	0	0
Slc25a2	1	1	1	0	0
Grid2ip	1	2	1	0	1
Iigp1	1	1	1	0	0
Ddx60	1	1	1	0	0
Lin28a	1	1	1	0	0
Kcnk10	2	2	1	1	1
Alox12b	1	1	1	0	0
Tal2	1	1	1	0	0
Ifi44	1	1	1	0	0
F9	1	1	1	0	0
C1d	3	2	1	2	1
Mapk13	1	1	1	0	0
Six3	4	1	1	3	0
Oprd1	2	3	1	1	2
Dbil5	1	1	1	0	0
Lats2	2	2	1	1	1
Nkapl	1	1	1	0	0
Serpinb2	1	1	1	0	0
Mdfi	1	1	1	0	0
Acnat2	1	1	1	0	0
Anxa3	3	3	1	2	2
Cst7	1	1	1	0	0
Tyrp1	1	1	1	0	0
Tyw1	2	2	1	1	1
Tex21	1	1	1	0	0
Ifi203	1	1	1	0	0
Dsp	1	1	1	0	0
Akap3	1	1	1	0	0
Parp4	2	2	1	1	1
Kif20a	1	1	1	0	0
Tmem79	1	1	1	0	0
Rbm38	2	2	1	1	1
Gca	2	2	1	1	1
Tmbim1	3	3	1	2	2
Tead2	2	2	1	1	1
Cyp2c65	1	1	1	0	0
Lrp5	2	3	1	1	2
Adat1	2	2	1	1	1
Cd80	1	1	1	0	0
St6galnac2	2	2	1	1	1
Jhdm1d	3	3	1	2	2
Cwc22	2	2	1	1	1
Rbm39	4	4	1	3	3
Tcte2	2	2	1	1	1
Oxsm	2	2	1	1	1
Cyp2b10	1	1	1	0	0
Pon3	1	1	1	0	0
Tph1	1	1	1	0	0
Kcnj2	3	2	1	2	1
Trim30d	1	1	1	0	0
Odf4	1	1	1	0	0
Sele	1	1	1	0	0
Pdk4	3	2	1	2	1
Tmsb10	2	3	1	1	2
F2rl1	1	1	1	0	0
Aldoart2	3	3	1	2	2
Bhlhe41	4	4	1	3	3
Grin2a	3	3	1	2	2
Grin3b	1	1	1	0	0
Slc16a3	1	1	1	0	0
Armcx5	2	2	1	1	1
Sp3	3	2	1	2	1
Akr1c12	1	1	1	0	0
Mt4	1	1	1	0	0
Dleu2	2	2	1	1	1
Efna5	2	2	1	1	1
Klk6	1	1	1	0	0
Trim59	3	2	1	2	1
Gstt2	1	2	1	0	1
S100a8	1	1	1	0	0
Trim25	2	2	1	1	1
Barhl1	1	1	1	0	0
Psma8	1	1	1	0	0
Tnp2	1	1	1	0	0
Fam89a	1	1	1	0	0
Stk35	2	2	1	1	1
Leng1	2	2	1	1	1
Runx2	1	1	1	0	0
Nek1	3	3	1	2	2
Kmo	1	1	1	0	0
Acsbg1	4	4	1	3	3
BC021785	1	1	1	0	0
Tubb6	2	4	1	1	3
Tdrd1	1	1	1	0	0
Cst12	1	1	1	0	0
Fmnl3	2	2	1	1	1
Chek1	2	1	1	1	0
Uncx	1	1	1	0	0
Il7r	1	1	1	0	0
Chtf18	2	1	1	1	0
Neurod4	1	1	1	0	0
Aqp1	1	4	1	0	3
Bmp6	3	3	1	2	2
Fabp4	1	1	1	0	0
Rab27a	2	2	1	1	1
Arf2	4	4	1	3	3
Fmo5	1	1	1	0	0
Lbr	2	2	1	1	1
Abcd2	2	2	1	1	1
Rnpc3	2	2	1	1	1
Serping1	2	3	1	1	2
H2-Ob	1	1	1	0	0
Itgam	2	2	1	1	1
Slx1b	2	2	1	1	1
Atp1a2	4	4	1	3	3
Timp4	3	3	1	2	2
Aass	1	2	1	0	1
Pcgf1	3	2	1	2	1
Tmem168	2	2	1	1	1
Ppbp	1	1	1	0	0
Hmgn5	3	3	1	2	2
Odf2l	1	1	1	0	0
Ccr1	1	1	1	0	0
Plk1	2	1	1	1	0
Tcf3	1	2	1	0	1
Otos	1	1	1	0	0
Lhx5	1	1	1	0	0
Glra1	1	1	1	0	0
Rtp4	1	1	1	0	0
Tnfrsf18	1	2	1	0	1
Bcat2	2	1	1	1	0
Fgd4	1	1	1	0	0
Pira2	1	1	1	0	0
Rpl39l	1	1	1	0	0
4933415F23Rik	1	1	1	0	0
Zfp940	2	2	1	1	1
Calcrl	1	1	1	0	0
Fabp7	4	4	1	3	3
Ptrf	3	3	1	2	2
Calml4	2	1	1	1	0
Myl9	4	3	1	3	2
Rnf151	1	1	1	0	0
Sgpl1	3	3	1	2	2
Lrrc2	1	1	1	0	0
Zcchc6	3	3	1	2	2
Zfp354b	2	1	1	1	0
Lgals6	1	1	1	0	0
Map3k2	2	2	1	1	1
Slc15a3	1	1	1	0	0
Efhd1	3	3	1	2	2
Slco1b2	1	1	1	0	0
Aqp7	1	1	1	0	0
Gsg2	1	1	1	0	0
Fas	2	1	1	1	0
Sema5a	2	3	1	1	2
Dkk2	1	1	1	0	0
Pros1	2	2	1	1	1
Kif21b	3	4	1	2	3
Cyp4f14	1	1	1	0	0
Ctla2a	2	2	1	1	1
Cyp27b1	1	1	1	0	0
Sfswap	3	4	1	2	3
Naip2	1	1	1	0	0
Col4a4	1	1	1	0	0
Olfr544	1	1	1	0	0
Hsd11b2	1	1	1	0	0
Osr2	1	1	1	0	0
Pcdhb18	2	2	1	1	1
Treh	1	1	1	0	0
Rbl1	1	1	1	0	0
Pik3cg	1	1	1	0	0
Efna1	1	1	1	0	0
Smagp	1	1	1	0	0
Scnn1g	1	1	1	0	0
Krt17	1	1	1	0	0
Zfp7	1	2	1	0	1
Zfp143	2	2	1	1	1
Mtbp	1	1	1	0	0
Prss8	1	1	1	0	0
Ghrh	1	1	1	0	0
Ly9	1	1	1	0	0
1700123K08Rik	1	1	1	0	0
Rhoh	1	1	1	0	0
Rnf43	1	1	1	0	0
Pof1b	1	1	1	0	0
Rbm26	3	3	1	2	2
Nle1	2	3	1	1	2
Atp8b3	1	1	1	0	0
Slamf7	1	1	1	0	0
Cdkn1b	4	3	1	3	2
Enpp4	3	2	1	2	1
Slc7a7	1	2	1	0	1
Lcp2	1	1	1	0	0
Ttbk2	2	2	1	1	1
Prr5	3	3	1	2	2
Dmrtb1	1	1	1	0	0
Kcna4	4	3	1	3	2
Hmg20b	2	2	1	1	1
Muc15	1	1	1	0	0
Rffl	1	1	1	0	0
Slc26a3	1	1	1	0	0
Shcbp1	2	1	1	1	0
Pbx4	2	2	1	1	1
4933411K20Rik	3	2	1	2	1
Fmod	1	3	1	0	2
Gata6	1	1	1	0	0
Kif18a	1	1	1	0	0
Sars2	2	2	1	1	1
Muc4	1	1	1	0	0
Ubxn2b	3	3	1	2	2
Tlr3	2	2	1	1	1
Ccr9	1	1	1	0	0
Lsm2	1	1	1	0	0
Tnfrsf14	1	1	1	0	0
Cyp2d26	1	1	1	0	0
Krt15	1	1	1	0	0
Tex15	1	1	1	0	0
Nmnat3	2	1	1	1	0
Baalc	4	4	1	3	3
Tert	1	1	1	0	0
Loxl2	1	1	1	0	0
Gabrr2	1	1	1	0	0
Olah	1	1	1	0	0
Abcc9	1	1	1	0	0
Sox9	3	2	1	2	1
Pard6b	2	2	1	1	1
Aurkb	2	1	1	1	0
Twist1	1	1	1	0	0
Mov10l1	1	1	1	0	0
Ggt1	1	1	1	0	0
Impg1	2	1	1	1	0
Rai2	2	2	1	1	1
Crygs	1	1	1	0	0
Irs3	1	1	1	0	0
Boc	2	2	1	1	1
Osr1	1	1	1	0	0
Nts	4	1	1	3	0
Polr1e	2	2	1	1	1
Alkbh3	2	2	1	1	1
Bco2	2	1	1	1	0
Tnfsf11	1	1	1	0	0
Mxd3	2	1	1	1	0
Icam1	2	2	1	1	1
Agr2	1	1	1	0	0
Pnlip	1	1	1	0	0
Cdc27	3	2	1	2	1
Sox18	2	2	1	1	1
Nmi	1	1	1	0	0
Trim23	3	2	1	2	1
Mrvi1	1	1	1	0	0
Scml2	1	1	1	0	0
Sspn	2	2	1	1	1
Rbm25	4	4	1	3	3
Gli3	2	1	1	1	0
Aoc3	1	1	1	0	0
Vnn1	1	1	1	0	0
Cytip	1	1	1	0	0
Nmt2	4	4	1	3	3
Cdh3	1	1	1	0	0
Gzma	1	1	1	0	0
Pcsk4	2	1	1	1	0
Myh1	1	1	1	0	0
Cryab	4	4	1	3	3
Plin5	1	1	1	0	0
Naip1	1	1	1	0	0
Etaa1	2	2	1	1	1
Lrrc8c	3	2	1	2	1
Slc13a1	1	1	1	0	0
Musk	1	1	1	0	0
1700019G17Rik	2	2	1	1	1
Trim6	1	1	1	0	0
Col1a1	1	3	1	0	2
Pbld2	1	1	1	0	0
Hcls1	2	2	1	1	1
Carf	2	2	1	1	1
BC027072	1	1	1	0	0
Cttnbp2nl	1	1	1	0	0
Cldn19	1	2	1	0	1
Wdr86	1	1	1	0	0
H2-Q10	1	1	1	0	0
Ccnk	4	3	1	3	2
Elavl1	3	3	1	2	2
Tmem54	1	1	1	0	0
Clcf1	1	1	1	0	0
Cldn1	1	1	1	0	0
Fsip1	2	1	1	1	0
Klf4	2	2	1	1	1
Ctsc	2	2	1	1	1
Adm	1	2	1	0	1
Zfp568	1	1	1	0	0
Cxcr5	1	1	1	0	0
Gsn	3	3	1	2	2
Kcnj11	2	2	1	1	1
Pycr1	1	1	1	0	0
Ppard	2	3	1	1	2
Angptl1	1	1	1	0	0
Wnt9a	1	1	1	0	0
Lyve1	1	1	1	0	0
Scn7a	2	1	1	1	0
Ptgr1	2	1	1	1	0
Ctsh	2	3	1	1	2
Prr15	1	1	1	0	0
Mak	2	1	1	1	0
Dmbt1	1	1	1	0	0
D630032N06Rik	1	1	1	0	0
Atoh8	1	1	1	0	0
Ddc	2	2	1	1	1
Lilrb3	1	1	1	0	0
Arl10	2	3	1	1	2
Pcdhb16	2	2	1	1	1
2610034M16Rik	1	1	1	0	0
Lcn2	2	3	1	1	2
Selenbp1	2	2	1	1	1
Mos	1	1	1	0	0
Pam	4	4	1	3	3
Pdlim3	2	2	1	1	1
Cxcl5	1	1	1	0	0
Dach2	1	1	1	0	0
Mgat4c	1	1	1	0	0
Slc38a5	2	2	1	1	1
Eci3	1	1	1	0	0
Hnf1a	1	1	1	0	0
Lrrc33	1	2	1	0	1
H2-Bl	1	1	1	0	0
Spata4	1	1	1	0	0
Ccdc25	3	3	1	2	2
Tnnt1	1	2	1	0	1
Mfsd6l	1	1	1	0	0
Ncf2	1	1	1	0	0
Klhl36	2	3	1	1	2
Csf2rb2	1	1	1	0	0
Cmklr1	1	2	1	0	1
Mgat3	4	4	1	3	3
Cdc45	2	1	1	1	0
Alpk2	1	1	1	0	0
Foxn2	2	2	1	1	1
Lbp	3	2	1	2	1
Cacnb2	4	3	1	3	2
Npy2r	1	1	1	0	0
Dmpk	2	1	1	1	0
Ptger4	1	1	1	0	0
Itga4	1	1	1	0	0
Rbp7	1	1	1	0	0
Guca1a	1	1	1	0	0
Vil1	1	1	1	0	0
Il21	1	1	1	0	0
Axl	2	1	1	1	0
Lct	1	1	1	0	0
Prc1	2	1	1	1	0
Ntn4	2	3	1	1	2
Htr7	1	2	1	0	1
Pilra	1	1	1	0	0
Camk2d	2	2	1	1	1
B3gnt5	1	1	1	0	0
Egfl6	1	1	1	0	0
Parp8	2	3	1	1	2
Hpn	1	1	1	0	0
Daf2	1	1	1	0	0
Agt	2	4	1	1	3
D17Wsu92e	4	4	1	3	3
Slco1c1	3	2	1	2	1
C330027C09Rik	2	1	1	1	0
Zfp474	2	1	1	1	0
Arhgap39	3	3	1	2	2
Arap3	1	1	1	0	0
Rasal3	1	1	1	0	0
Eri2	2	2	1	1	1
Akna	2	2	1	1	1
Acaa1b	2	2	1	1	1
Npr3	1	1	1	0	0
Nfe2l3	2	1	1	1	0
Clec1b	1	1	1	0	0
Kif22	2	1	1	1	0
Synpo2	2	2	1	1	1
Lman1l	1	1	1	0	0
Ggcx	2	3	1	1	2
Tnfrsf17	1	1	1	0	0
Plxna1	2	3	1	1	2
Clca1	1	3	1	0	2
Dlgap5	1	1	1	0	0
Crabp1	3	3	1	2	2
Zfp62	2	2	1	1	1
Ern2	1	1	1	0	0
Magix	1	1	1	0	0
Tmod3	3	3	1	2	2
Phkg1	3	2	1	2	1
D1Pas1	1	1	1	0	0
Prokr1	1	1	1	0	0
Foxa3	1	1	1	0	0
Gipc3	1	1	1	0	0
Plekhf2	2	2	1	1	1
Pawr	2	1	1	1	0
Epx	1	1	1	0	0
Pknox1	2	3	1	1	2
Dpp4	1	1	1	0	0
Plcz1	1	1	1	0	0
Prcc	4	4	1	3	3
Trp63	1	1	1	0	0
Piga	2	2	1	1	1
Stab1	2	2	1	1	1
Itga8	1	1	1	0	0
Tnfsf14	1	1	1	0	0
Nr2c1	2	2	1	1	1
Arhgap9	1	1	1	0	0
Ms4a4c	1	1	1	0	0
Cux2	2	3	1	1	2
Aoah	1	1	1	0	0
Furin	2	3	1	1	2
Dsg2	2	1	1	1	0
1700029H14Rik	1	1	1	0	0
Slc6a20a	2	3	1	1	2
Itgb2	2	2	1	1	1
Ada	1	1	1	0	0
Prkg2	1	2	1	0	1
Mipol1	2	2	1	1	1
Has2	1	1	1	0	0
Zfhx4	2	2	1	1	1
Oc90	1	1	1	0	0
C4bp-ps1	1	1	1	0	0
Ripk3	1	1	1	0	0
Car8	1	1	1	0	0
Matn1	1	1	1	0	0
Csrp2	3	3	1	2	2
Tom1l2	3	3	1	2	2
Spata19	1	1	1	0	0
Hist1h2bp	1	1	1	0	0
Tmem123	3	2	1	2	1
Pla2g5	1	1	1	0	0
Klhl10	1	1	1	0	0
Nfat5	2	2	1	1	1
H2-Q7	1	1	1	0	0
Retsat	2	2	1	1	1
Adig	1	1	1	0	0
Arhgap18	3	1	1	2	0
Spa17	3	2	1	2	1
Cyp3a13	1	1	1	0	0
Zfp108	2	2	1	1	1
Lhx2	4	4	1	3	3
Gbp2	2	2	1	1	1
Myh3	1	1	1	0	0
C1qc	4	4	1	3	3
H1foo	1	1	1	0	0
Ifitm2	2	3	1	1	2
Hist1h3f	1	1	1	0	0
Sncaip	1	1	1	0	0
Vpreb1	1	1	1	0	0
Adpgk	2	2	1	1	1
Rpgrip1	1	1	1	0	0
Timm9	2	1	1	1	0
Ikbke	1	1	1	0	0
Lrrtm2	3	2	1	2	1
Krt20	1	2	1	0	1
Erv3	1	1	1	0	0
Fam109b	1	1	1	0	0
Scara3	3	2	1	2	1
Cox7a1	2	2	1	1	1
Cradd	2	2	1	1	1
Myo1g	1	1	1	0	0
Igsf5	1	1	1	0	0
Usp43	1	1	1	0	0
Cd70	1	1	1	0	0
Ets1	1	1	1	0	0
Alg13	1	1	1	0	0
BC024139	1	1	1	0	0
Aanat	1	1	1	0	0
Bnc1	1	1	1	0	0
Ebf3	1	1	1	0	0
Ppic	1	2	1	0	1
Ggta1	2	1	1	1	0
Mybl2	1	1	1	0	0
Tnnc2	1	1	1	0	0
Cyyr1	2	1	1	1	0
Tmco4	1	1	1	0	0
Nlrp5	1	1	1	0	0
Dapp1	2	2	1	1	1
Apoe	4	4	1	3	3
Runx1	1	1	1	0	0
Mvp	2	2	1	1	1
Aox1	2	1	1	1	0
Ccl2	1	1	1	0	0
Col11a1	2	2	1	1	1
Gjc1	1	1	1	0	0
Frmd4b	3	2	1	2	1
Ccdc77	2	2	1	1	1
Tie1	2	2	1	1	1
Rdh16	1	1	1	0	0
Rpl3l	1	1	1	0	0
Trip13	1	1	1	0	0
Eya2	1	3	1	0	2
Kcns1	2	1	1	1	0
Ap1m2	1	1	1	0	0
Mall	1	1	1	0	0
Slc26a5	1	1	1	0	0
Hpgd	2	2	1	1	1
Frzb	1	4	1	0	3
Sh3kbp1	1	1	1	0	0
Hmgcr	4	4	1	3	3
Il5	1	1	1	0	0
Ddhd1	2	2	1	1	1
P2rx6	2	1	1	1	0
Tal1	1	1	1	0	0
Slc5a4a	1	1	1	0	0
Fbxo4	2	2	1	1	1
Tspan8	1	1	1	0	0
Uhrf1	1	1	1	0	0
Mme	3	1	1	2	0
Rapsn	1	1	1	0	0
F5	1	1	1	0	0
Pcdhb15	2	2	1	1	1
Dyx1c1	1	1	1	0	0
Cysltr2	1	1	1	0	0
Ndc80	2	1	1	1	0
Cdh13	4	3	1	3	2
B3gnt8	1	1	1	0	0
Dck	3	2	1	2	1
Pcdhb4	1	2	1	0	1
Gjb6	3	3	1	2	2
Chml	2	2	1	1	1
Chdh	1	1	1	0	0
Itga2	1	1	1	0	0
Rsph6a	1	1	1	0	0
Nfe2	1	1	1	0	0
Gimap6	2	2	1	1	1
Nedd9	2	2	1	1	1
Gcg	1	1	1	0	0
Snap29	3	3	1	2	2
Zfp60	3	2	1	2	1
Crip3	1	1	1	0	0
Col5a3	1	1	1	0	0
Foxc1	1	2	1	0	1
Eif2ak3	2	3	1	1	2
Lrrc46	2	1	1	1	0
Map4k4	4	4	1	3	3
Acvr1c	2	1	1	1	0
Ccdc96	2	1	1	1	0
Onecut3	1	1	1	0	0
Kcnj6	1	2	1	0	1
Tgfb2	2	2	1	1	1
Psg17	1	1	1	0	0
B4galt4	3	3	1	2	2
Bcl6b	1	1	1	0	0
Wnt9b	1	1	1	0	0
Saa2	1	1	1	0	0
Gcnt2	2	1	1	1	0
Ndst3	2	1	1	1	0
Dixdc1	4	3	1	3	2
Actg2	1	1	1	0	0
Serpinb5	1	1	1	0	0
Ttpa	2	1	1	1	0
Ccdc86	2	2	1	1	1
Ifrd2	2	2	1	1	1
B3galt2	2	2	1	1	1
Chrnb4	1	2	1	0	1
Cenpa	2	1	1	1	0
Calca	1	1	1	0	0
Gp1ba	1	1	1	0	0
Nup54	2	2	1	1	1
Mybph	1	1	1	0	0
Cdkn1c	1	1	1	0	0
Sh2b2	2	2	1	1	1
Leap2	1	1	1	0	0
Rftn2	3	3	1	2	2
Rbm4b	3	4	1	2	3
Rfc4	2	2	1	1	1
Tmem30b	1	1	1	0	0
Cml3	1	1	1	0	0
Nupr1	2	4	1	1	3
Ccdc34	3	2	1	2	1
Tnni3	1	2	1	0	1
Edn3	1	2	1	0	1
Traf1	2	2	1	1	1
Gata3	1	1	1	0	0
Csf2rb	1	1	1	0	0
Tap1	1	1	1	0	0
Dlg4	4	4	1	3	3
Lsm5	2	1	1	1	0
Ifit1	1	2	1	0	1
Robo3	1	1	1	0	0
Drd3	2	1	1	1	0
Egr2	4	3	1	3	2
Tmem48	2	2	1	1	1
Fgl2	1	1	1	0	0
Rrm2	3	1	1	2	0
Erbb2ip	3	2	1	2	1
Dffb	2	2	1	1	1
Ebi3	1	1	1	0	0
Dna2	1	1	1	0	0
Mylpf	1	1	1	0	0
AI317395	1	1	1	0	0
Zfp90	2	2	1	1	1
Nr1i2	1	1	1	0	0
Tgm1	1	1	1	0	0
Steap4	1	1	1	0	0
Sag	1	1	1	0	0
Sirt1	2	1	1	1	0
Parp14	1	1	1	0	0
Prph2	1	1	1	0	0
Trpm1	1	1	1	0	0
Hsf4	2	2	1	1	1
Zfp119a	2	1	1	1	0
Casp12	1	1	1	0	0
Psme3	4	4	1	3	3
Ttc23	1	1	1	0	0
Ttn	1	1	1	0	0
Pbp2	1	1	1	0	0
Ung	2	2	1	1	1
Barx2	1	1	1	0	0
Prkar2a	3	3	1	2	2
Auts2	4	4	1	3	3
Pbld1	1	1	1	0	0
Zwilch	2	1	1	1	0
Sema5b	3	3	1	2	2
Hhip	2	1	1	1	0
Ky	1	1	1	0	0
Snapc3	3	3	1	2	2
Zfyve27	2	3	1	1	2
Myo1f	1	1	1	0	0
Fam83f	1	1	1	0	0
Morc3	3	3	1	2	2
Ccdc163	2	2	1	1	1
Pik3c2g	1	1	1	0	0
Zfp958	2	2	1	1	1
Mbl2	1	1	1	0	0
Usp18	1	1	1	0	0
Rara	1	1	1	0	0
Galr2	1	1	1	0	0
Strc	1	1	1	0	0
Tspo	2	2	1	1	1
Epb4.1	1	2	1	0	1
Tmem59	4	4	1	3	3
Crlf3	3	2	1	2	1
Csmd1	2	2	1	1	1
Tekt2	2	1	1	1	0
Slc5a3	2	2	1	1	1
Mark4	3	4	1	2	3
Batf3	1	2	1	0	1
Mc1r	1	1	1	0	0
Cspp1	3	2	1	2	1
Il1rapl2	1	1	1	0	0
Mab21l1	1	1	1	0	0
Tsga13	1	1	1	0	0
Ganc	2	2	1	1	1
Slc25a15	2	2	1	1	1
Sim2	1	1	1	0	0
Cdh15	1	1	1	0	0
Pzp	1	1	1	0	0
BC027231	2	2	1	1	1
Tbx4	1	1	1	0	0
Tmigd1	1	1	1	0	0
4930430F08Rik	2	2	1	1	1
Ctgf	2	4	1	1	3
Upp1	1	1	1	0	0
Igfbp3	2	2	1	1	1
Satb2	1	1	1	0	0
Rnft1	2	2	1	1	1
Drd4	1	1	1	0	0
Socs4	2	2	1	1	1
Artn	1	2	1	0	1
Bard1	1	1	1	0	0
Rerg	2	1	1	1	0
Dnase1l3	1	1	1	0	0
Socs3	1	1	1	0	0
Thbs2	1	3	1	0	2
Tnfsf10	1	1	1	0	0
Fxyd2	1	1	1	0	0
Esrp1	1	1	1	0	0
Lhx8	2	1	1	1	0
Bcl6	3	3	1	2	2
Acot1	3	2	1	2	1
Grap2	1	1	1	0	0
Cxcr3	1	1	1	0	0
Ltbp2	1	2	1	0	1
Pfn3	1	1	1	0	0
Zswim6	4	3	1	3	2
Retnlb	1	1	1	0	0
Fam187a	1	1	1	0	0
Tgm2	3	3	1	2	2
Gpr50	1	2	1	0	1
Slc19a3	1	1	1	0	0
Rps18	4	4	1	3	3
Rorc	2	1	1	1	0
Pex12	2	2	1	1	1
Gpr182	1	2	1	0	1
Srpx2	1	1	1	0	0
Afmid	1	1	1	0	0
Aspm	2	1	1	1	0
Pth2r	1	1	1	0	0
Tulp2	1	1	1	0	0
Zfp101	2	2	1	1	1
Ppp3cc	2	4	1	1	3
Emid1	2	2	1	1	1
Itga6	2	3	1	1	2
S100b	4	4	1	3	3
Lgals1	2	3	1	1	2
Proz	2	2	1	1	1
Il10ra	2	1	1	1	0
Cd180	1	1	1	0	0
Gja3	1	1	1	0	0
Recql	2	2	1	1	1
Dcaf5	3	4	1	2	3
Pou2af1	1	1	1	0	0
Glipr2	2	2	1	1	1
Arhgap24	1	1	1	0	0
Esr1	1	1	1	0	0
Clec5a	1	1	1	0	0
Dlx1as	3	3	1	2	2
Hspa1l	2	2	1	1	1
Zfp319	3	3	1	2	2
Tbx18	1	1	1	0	0
F7	1	1	1	0	0
AI464131	3	3	1	2	2
Dbf4	1	1	1	0	0
Hsd3b2	1	1	1	0	0
Prl7d1	1	1	1	0	0
Abcb9	4	3	1	3	2
Notch2	2	3	1	1	2
Slc5a7	2	1	1	1	0
Alx3	1	2	1	0	1
1700020D05Rik	2	2	1	1	1
Commd6	3	2	1	2	1
Pla2g7	4	4	1	3	3
Cp	2	2	1	1	1
Unc93b1	2	2	1	1	1
Sec14l4	1	1	1	0	0
Exo1	1	1	1	0	0
Slc4a1	1	1	1	0	0
Cplx3	1	2	1	0	1
Myot	1	1	1	0	0
2310030G06Rik	2	1	1	1	0
Fut10	2	2	1	1	1
Entpd7	2	2	1	1	1
Cdhr1	1	4	1	0	3
Fap	1	1	1	0	0
Trip6	2	2	1	1	1
Nkx6-1	1	1	1	0	0
Fbn2	1	2	1	0	1
Ptgr2	3	3	1	2	2
Cfhr2	1	1	1	0	0
Snai1	1	1	1	0	0
Gamt	3	3	1	2	2
Map4k5	3	3	1	2	2
9930013L23Rik	1	2	1	0	1
Pvrl3	1	2	1	0	1
Tifa	2	2	1	1	1
Zbtb33	2	2	1	1	1
Gla	2	2	1	1	1
C1ra	1	1	1	0	0
Lrrk1	1	2	1	0	1
Myo1e	2	2	1	1	1
Slc26a1	1	1	1	0	0
Dpyd	1	2	1	0	1
Spag5	2	1	1	1	0
Tfpi	1	1	1	0	0
Ttc30a1	2	2	1	1	1
Papln	1	1	1	0	0
Apob	1	1	1	0	0
Tmco5	1	1	1	0	0
Brdt	1	1	1	0	0
Depdc7	1	1	1	0	0
Slc6a20b	1	1	1	0	0
Camk2a	4	4	1	3	3
Zfp451	2	2	1	1	1
Lhcgr	1	1	1	0	0
Ankrd32	2	2	1	1	1
Zfp948	2	2	1	1	1
Sema3b	1	1	1	0	0
Amhr2	1	1	1	0	0
Rbbp8	2	1	1	1	0
Haao	1	1	1	0	0
Cebpb	2	2	1	1	1
Aqp3	1	1	1	0	0
Il12b	1	1	1	0	0
Sost	1	1	1	0	0
Sema3a	2	1	1	1	0
Aox3	1	2	1	0	1
Qsox1	2	2	1	1	1
Cd5	1	1	1	0	0
As3mt	2	3	1	1	2
Cyp4v3	2	2	1	1	1
Cubn	1	1	1	0	0
Zdhhc20	3	2	1	2	1
Lama1	1	1	1	0	0
H2-Aa	1	2	1	0	1
Dnm3	3	3	1	2	2
Ptprz1	4	4	1	3	3
Myom1	1	1	1	0	0
Pvrl4	1	1	1	0	0
Aim2	2	1	1	1	0
Adra1a	1	2	1	0	1
Top3a	2	2	1	1	1
Sox17	2	2	1	1	1
Tktl1	1	1	1	0	0
Tmem206	2	2	1	1	1
Qpct	3	3	1	2	2
Map3k1	2	4	1	1	3
Helq	2	2	1	1	1
Ccdc102a	1	2	1	0	1
C77370	2	2	1	1	1
Plin3	3	3	1	2	2
Asgr1	1	2	1	0	1
Mcmbp	3	3	1	2	2
Zfp54	1	1	1	0	0
Crtam	1	1	1	0	0
Usp1	3	2	1	2	1
Ankrd61	1	1	1	0	0
Insrr	1	1	1	0	0
Shh	1	2	1	0	1
Mip	1	1	1	0	0
Tfrc	3	3	1	2	2
Slfn1	1	1	1	0	0
Bmp2	2	2	1	1	1
Cyp4f13	2	2	1	1	1
Sqrdl	2	1	1	1	0
Zfp322a	2	2	1	1	1
Clec4a2	1	1	1	0	0
Cyp8b1	1	1	1	0	0
Ahrr	1	1	1	0	0
Zic5	1	1	1	0	0
Tbxas1	1	1	1	0	0
Rnf17	1	1	1	0	0
Krt19	1	1	1	0	0
Dok5	3	2	1	2	1
Gbx2	1	1	1	0	0
Lrrc1	2	2	1	1	1
Pcgf2	2	2	1	1	1
Spata6	2	1	1	1	0
Ppef2	1	1	1	0	0
Wnt5a	2	3	1	1	2
Nfatc3	2	2	1	1	1
Ncam2	3	2	1	2	1
Plxnd1	4	2	1	3	1
BC048403	2	2	1	1	1
Ifih1	1	1	1	0	0
Rasgrf2	2	3	1	1	2
Pou3f1	3	2	1	2	1
Fahd1	3	3	1	2	2
Wnt5b	1	2	1	0	1
Ehd2	2	2	1	1	1
Angptl2	2	2	1	1	1
Sgsh	1	2	1	0	1
Pdlim2	3	2	1	2	1
Plekha6	3	2	1	2	1
Tagln	3	2	1	2	1
Dll4	2	1	1	1	0
Fbln7	2	1	1	1	0
Rnf19b	3	4	1	2	3
Ftsjd1	2	2	1	1	1
A630072M18Rik	2	1	1	1	0
Aff1	2	2	1	1	1
Gfra2	1	3	1	0	2
Telo2	2	2	1	1	1
Ccdc130	2	2	1	1	1
Rs1	1	1	1	0	0
Wnt2b	1	2	1	0	1
Mesdc1	4	3	1	3	2
Dpysl5	4	4	1	3	3
Stbd1	1	1	1	0	0
Cyp2d9	1	1	1	0	0
Mcm9	1	2	1	0	1
Cdc20	2	1	1	1	0
Heatr2	2	2	1	1	1
Slc2a9	1	1	1	0	0
Narg2	2	2	1	1	1
Fzd8	2	2	1	1	1
Tgfb1	2	2	1	1	1
Traf3ip2	1	2	1	0	1
Fam149b	2	2	1	1	1
4921530L21Rik	1	1	1	0	0
Cd68	3	3	1	2	2
Trim30a	1	1	1	0	0
Tpbg	2	2	1	1	1
Bcl3	1	1	1	0	0
Rad1	2	2	1	1	1
Ube2c	3	1	1	2	0
Lin7c	4	3	1	3	2
Capn3	1	1	1	0	0
Suv39h2	1	1	1	0	0
Cxcl14	4	4	1	3	3
Fign	1	1	1	0	0
Agr3	1	1	1	0	0
Tssk6	1	2	1	0	1
Insm2	1	1	1	0	0
Hal	1	1	1	0	0
Slmap	4	3	1	3	2
Slc35c1	2	2	1	1	1
Zfp937	1	1	1	0	0
Lrp1b	2	2	1	1	1
Matn4	2	4	1	1	3
Baat	1	1	1	0	0
Gria4	2	2	1	1	1
Gcc1	3	2	1	2	1
Btc	1	1	1	0	0
Cks2	2	1	1	1	0
Arhgap17	1	1	1	0	0
Elac1	2	3	1	1	2
Hc	1	1	1	0	0
Islr	1	4	1	0	3
Rspo1	2	1	1	1	0
Ptger3	1	2	1	0	1
Dnajc3	4	3	1	3	2
1700120K04Rik	1	1	1	0	0
Rpp25	2	4	1	1	3
Myh6	1	1	1	0	0
Tekt1	3	2	1	2	1
Colq	1	1	1	0	0
Slc22a21	1	1	1	0	0
Serpinc1	1	1	1	0	0
Neu3	1	1	1	0	0
Cenpo	2	1	1	1	0
Ceacam1	1	1	1	0	0
Thbd	2	2	1	1	1
Gtf2a1	2	2	1	1	1
Cep152	2	1	1	1	0
Ceacam10	1	1	1	0	0
Gpha2	1	1	1	0	0
Ldhc	1	1	1	0	0
Asb10	1	1	1	0	0
Gcnt1	1	1	1	0	0
Kcne1l	3	3	1	2	2
Cml2	1	1	1	0	0
Lox	1	1	1	0	0
C1qb	4	4	1	3	3
BC028528	2	2	1	1	1
Gsta2	1	1	1	0	0
Mki67	3	1	1	2	0
Sec16b	1	1	1	0	0
Kcnq1	1	1	1	0	0
Rex2	1	1	1	0	0
Galr1	1	1	1	0	0
Dnajc5b	1	1	1	0	0
C1ql1	2	3	1	1	2
Sdpr	2	2	1	1	1
Rhoj	1	2	1	0	1
Uxt	2	1	1	1	0
Myoz2	1	1	1	0	0
Zfp865	3	3	1	2	2
Gabrg3	3	2	1	2	1
Cacna1h	3	3	1	2	2
Cpne2	3	4	1	2	3
Ldlrap1	1	2	1	0	1
Mum1	3	3	1	2	2
Eras	1	1	1	0	0
Prss30	1	1	1	0	0
Nhej1	2	1	1	1	0
Zfp369	2	2	1	1	1
Trp53inp1	2	2	1	1	1
Crybg3	2	2	1	1	1
Hoxb4	1	1	1	0	0
Il4	1	1	1	0	0
Anxa6	4	4	1	3	3
Gna15	1	1	1	0	0
Cpt2	2	2	1	1	1
E430018J23Rik	2	2	1	1	1
Smc1b	1	1	1	0	0
Htr6	2	1	1	1	0
Myh8	1	1	1	0	0
Clec14a	1	1	1	0	0
Pla2g6	1	2	1	0	1
Hspb8	3	3	1	2	2
Prss32	1	1	1	0	0
E130012A19Rik	2	2	1	1	1
Ropn1l	1	1	1	0	0
Scgb1a1	1	1	1	0	0
Kcnj5	1	1	1	0	0
Nid2	1	2	1	0	1
Lamc1	3	3	1	2	2
Cebpd	2	3	1	1	2
Epcam	1	1	1	0	0
Setd4	2	2	1	1	1
Pdzd3	1	1	1	0	0
Anpep	1	2	1	0	1
Eif2ak2	1	2	1	0	1
Apobec2	1	1	1	0	0
Prkd2	2	2	1	1	1
Prodh	3	3	1	2	2
Dcps	3	3	1	2	2
Prom1	1	1	1	0	0
Rasip1	2	2	1	1	1
Ikzf2	1	1	1	0	0
Krt8	1	1	1	0	0
Lrrn1	4	3	1	3	2
Pi4k2b	1	1	1	0	0
Dpysl2	4	4	1	3	3
Mgat5	3	4	1	2	3
Otoa	1	1	1	0	0
Usp53	2	2	1	1	1
Cacna1s	1	1	1	0	0
Ngp	1	1	1	0	0
Rcbtb2	1	1	1	0	0
F2rl3	1	1	1	0	0
Kank3	2	4	1	1	3
Gpr125	2	3	1	1	2
Psph	3	3	1	2	2
Zbtb37	2	2	1	1	1
Ribc2	1	1	1	0	0
Rabep2	2	2	1	1	1
Cog1	3	3	1	2	2
Chd7	2	2	1	1	1
C030006K11Rik	2	2	1	1	1
Anln	3	2	1	2	1
Arnt	2	3	1	1	2
Psors1c2	1	1	1	0	0
Pja2	4	4	1	3	3
Dcp1a	2	2	1	1	1
Pus3	2	2	1	1	1
Rfx2	2	1	1	1	0
Ccnb1	2	1	1	1	0
Psma1	4	4	1	3	3
4921524J17Rik	2	1	1	1	0
Nrk	1	1	1	0	0
Mcm2	2	2	1	1	1
Arr3	1	1	1	0	0
Cd79a	1	1	1	0	0
Lama3	1	2	1	0	1
Mtnr1a	1	1	1	0	0
Iqgap3	1	1	1	0	0
Rfx3	2	2	1	1	1
Recql4	1	1	1	0	0
Npl	2	2	1	1	1
Rgs5	3	3	1	2	2
Acot4	1	1	1	0	0
Tmem100	2	2	1	1	1
Mid1	2	2	1	1	1
Chodl	2	1	1	1	0
Zfp113	2	2	1	1	1
Spesp1	1	1	1	0	0
Figf	1	1	1	0	0
Slc7a1	3	3	1	2	2
Sin3a	1	2	1	0	1
Dmtf1	3	3	1	2	2
Trp53	2	2	1	1	1
E2f5	3	2	1	2	1
Ptgfr	1	1	1	0	0
Nit2	2	2	1	1	1
Sp2	2	2	1	1	1
Aldh1b1	2	2	1	1	1
Fkbp7	2	2	1	1	1
Csl	3	4	1	2	3
Chrnb1	1	1	1	0	0
Ccdc58	2	1	1	1	0
Il13ra1	2	2	1	1	1
Trpc2	2	2	1	1	1
Mmp19	1	2	1	0	1
Slc12a1	1	1	1	0	0
Mrpl33	4	3	1	3	2
Samsn1	1	2	1	0	1
Mustn1	1	1	1	0	0
Adamts15	1	2	1	0	1
Tac2	1	2	1	0	1
Bdkrb1	1	1	1	0	0
Ankrd17	3	3	1	2	2
Ovol1	1	1	1	0	0
Slc23a1	1	1	1	0	0
Rnf183	1	1	1	0	0
Taf7	2	2	1	1	1
Atxn1	2	1	1	1	0
F13a1	1	1	1	0	0
Myod1	1	1	1	0	0
Tgfbr1	3	2	1	2	1
Gzmb	1	1	1	0	0
Icam2	2	2	1	1	1
Tspan1	1	1	1	0	0
H2-DMb2	2	1	1	1	0
Prm2	1	1	1	0	0
Slc10a1	1	1	1	0	0
Mcm6	3	2	1	2	1
Foxc2	1	2	1	0	1
Pkd2l2	1	1	1	0	0
Swap70	2	2	1	1	1
Sass6	2	1	1	1	0
F11r	2	2	1	1	1
Zfp142	3	3	1	2	2
Klrb1f	1	1	1	0	0
Insl6	1	1	1	0	0
Hes5	3	4	1	2	3
Nup160	2	2	1	1	1
Olfr65	1	1	1	0	0
Hamp2	1	1	1	0	0
Gm14327	1	1	1	0	0
Arid4b	2	2	1	1	1
Mb	1	1	1	0	0
Cdyl	1	1	1	0	0
Lyzl4	1	1	1	0	0
Samd10	2	3	1	1	2
Gpc3	2	2	1	1	1
Magel2	1	1	1	0	0
Coro6	1	3	1	0	2
S100a5	1	4	1	0	3
Eaf2	1	1	1	0	0
Grm1	2	3	1	1	2
Abca1	3	3	1	2	2
Rbms2	1	2	1	0	1
Ptafr	1	1	1	0	0
Cd79b	1	1	1	0	0
BC016423	2	2	1	1	1
Pygl	2	2	1	1	1
Fanci	1	1	1	0	0
Tnfaip2	1	1	1	0	0
Lactb2	2	2	1	1	1
Cacnb1	2	2	1	1	1
Aste1	1	2	1	0	1
Camk4	4	3	1	3	2
Zfpm1	3	3	1	2	2
Clcc1	2	2	1	1	1
Msh4	1	1	1	0	0
Usp12	3	3	1	2	2
Wfikkn1	1	1	1	0	0
Olfr690	1	1	1	0	0
Yes1	2	2	1	1	1
Phf3	4	3	1	3	2
Wwp2	3	3	1	2	2
Mbd6	3	4	1	2	3
Ncapg	2	1	1	1	0
Pcdhb5	2	2	1	1	1
Spon2	1	1	1	0	0
Pcdh1	4	4	1	3	3
Btbd17	3	3	1	2	2
Kl	1	1	1	0	0
Lats1	3	3	1	2	2
Fst	2	2	1	1	1
Aadat	1	1	1	0	0
Alox12	1	2	1	0	1
Trim34a	1	1	1	0	0
Sepp1	4	1	1	3	0
Rnf135	1	2	1	0	1
Dsc2	1	1	1	0	0
Tmprss3	1	1	1	0	0
Prcp	2	2	1	1	1
Pth1r	1	1	1	0	0
Cnot7	4	3	1	3	2
Lpxn	1	1	1	0	0
Macrod2	2	2	1	1	1
Nusap1	2	1	1	1	0
Acpp	1	1	1	0	0
1190005I06Rik	3	2	1	2	1
Antxr2	1	1	1	0	0
Col17a1	1	1	1	0	0
Gpr35	1	1	1	0	0
Dmp1	1	2	1	0	1
Pvr	2	3	1	1	2
Agxt2l2	2	1	1	1	0
Gpatch2	2	2	1	1	1
Pou2f2	1	1	1	0	0
Ms4a10	1	1	1	0	0
Clcn2	3	3	1	2	2
Wdsub1	2	2	1	1	1
Sstr5	1	1	1	0	0
Fbxo16	2	2	1	1	1
Htr4	1	1	1	0	0
Dach1	3	1	1	2	0
Eea1	3	2	1	2	1
Wrap53	2	2	1	1	1
Cmtm7	1	2	1	0	1
Gab3	1	1	1	0	0
Cd9	4	4	1	3	3
Trip4	2	2	1	1	1
Gbp8	1	1	1	0	0
Myl2	1	1	1	0	0
Tnrc18	3	3	1	2	2
Vill	1	1	1	0	0
Dqx1	1	1	1	0	0
Trp53i13	2	2	1	1	1
Epha8	3	1	1	2	0
Itgae	1	1	1	0	0
Syt2	2	1	1	1	0
Psmd7	4	4	1	3	3
Thbs4	4	1	1	3	0
Anxa4	2	2	1	1	1
Gjb2	2	3	1	1	2
1110054M08Rik	2	2	1	1	1
Ankrd27	2	2	1	1	1
Cct6b	1	1	1	0	0
Klk1b27	1	1	1	0	0
Cmtm6	3	3	1	2	2
Cr2	1	1	1	0	0
P2ry1	3	2	1	2	1
Cth	2	1	1	1	0
Slc46a1	2	3	1	1	2
Col8a1	1	1	1	0	0
Rsbn1	3	2	1	2	1
Irx2	1	1	1	0	0
Nek8	2	1	1	1	0
Olfr73	1	1	1	0	0
Rab30	3	2	1	2	1
Nrap	1	1	1	0	0
Dspp	1	1	1	0	0
Ripk1	2	2	1	1	1
Dlx1	4	4	1	3	3
Lpl	3	1	1	2	0
Dpys	1	1	1	0	0
Tmod4	1	1	1	0	0
Pstpip2	2	2	1	1	1
Itgb1bp2	1	1	1	0	0
Cdk5rap2	2	2	1	1	1
Nxf2	1	1	1	0	0
Dio2	3	3	1	2	2
Lrp8	2	4	1	1	3
Crxos1	1	1	1	0	0
Rbbp9	3	3	1	2	2
Sytl4	1	1	1	0	0
Plcb2	1	1	1	0	0
Fbxo43	1	1	1	0	0
Asb7	2	2	1	1	1
Gucy2c	1	1	1	0	0
Gpr98	1	1	1	0	0
Socs6	2	2	1	1	1
Relb	2	2	1	1	1
Il2ra	1	1	1	0	0
Rbl2	3	3	1	2	2
Phtf2	2	2	1	1	1
Klf17	1	1	1	0	0
Rgs16	2	2	1	1	1
Fbln2	1	3	1	0	2
Poll	2	2	1	1	1
Prrx2	1	1	1	0	0
Slc6a13	1	3	1	0	2
Mttp	2	1	1	1	0
Znrd1as	2	2	1	1	1
Slc27a2	2	1	1	1	0
Mertk	3	3	1	2	2
Lepr	1	1	1	0	0
Siae	2	2	1	1	1
Cd209g	1	1	1	0	0
Acrbp	2	2	1	1	1
Gfra1	4	3	1	3	2
Col19a1	1	1	1	0	0
Enpp1	1	2	1	0	1
Rasd1	2	2	1	1	1
Pcolce	1	3	1	0	2
Cald1	3	3	1	2	2
Tnfsf9	2	1	1	1	0
Vamp5	1	1	1	0	0
Bche	1	1	1	0	0
Evc	2	2	1	1	1
Mcf2	1	1	1	0	0
Ptprg	3	3	1	2	2
Wbscr16	2	3	1	1	2
Gnaq	4	4	1	3	3
Ccr5	1	1	1	0	0
Capn9	1	1	1	0	0
Osgin1	1	1	1	0	0
Glb1l	2	2	1	1	1
Cdh23	1	2	1	0	1
Parvb	2	3	1	1	2
Apon	1	1	1	0	0
Pik3c3	4	3	1	3	2
Sfrp2	1	2	1	0	1
Fam111a	2	1	1	1	0
Serinc3	4	4	1	3	3
Il1b	1	1	1	0	0
Myo10	3	3	1	2	2
Tm6sf1	2	3	1	1	2
Nog	1	3	1	0	2
Zfp109	2	2	1	1	1
Tnnc1	1	1	1	0	0
Slc45a3	1	1	1	0	0
Fert2	2	2	1	1	1
Pdxk	4	4	1	3	3
Peli2	3	4	1	2	3
Ryr1	3	2	1	2	1
Npas3	2	2	1	1	1
Oas3	1	1	1	0	0
Adamdec1	1	1	1	0	0
Nthl1	2	2	1	1	1
Brcc3	2	1	1	1	0
Trem1	1	1	1	0	0
Eif4ebp1	2	2	1	1	1
Theg	1	1	1	0	0
Tpte	1	1	1	0	0
Dnase2b	1	1	1	0	0
Mbd3l2	1	1	1	0	0
Itgb1bp1	4	3	1	3	2
Aebp1	3	3	1	2	2
Ms4a6c	1	1	1	0	0
Aqp5	1	1	1	0	0
1700001G17Rik	1	1	1	0	0
D16Ertd472e	2	1	1	1	0
Zp1	1	1	1	0	0
Rnf41	3	3	1	2	2
Zfp395	2	2	1	1	1
Man2b2	3	3	1	2	2
Clnk	1	1	1	0	0
Alx4	1	3	1	0	2
Golt1b	3	3	1	2	2
Slk	3	3	1	2	2
Polh	2	2	1	1	1
Dnaja3	3	3	1	2	2
B3galt5	3	2	1	2	1
Vipr1	2	1	1	1	0
Itgb4	2	2	1	1	1
Fam60a	2	1	1	1	0
Reg3b	1	1	1	0	0
Gdpd3	1	1	1	0	0
Gna13	3	3	1	2	2
Nova1	3	3	1	2	2
Ptgs2	1	2	1	0	1
Pcm1	4	3	1	3	2
Casp1	1	2	1	0	1
Cabp5	1	1	1	0	0
Tmcc3	2	1	1	1	0
Pcdhac1	1	1	1	0	0
Arhgef16	1	2	1	0	1
Galc	3	3	1	2	2
Zpbp	1	1	1	0	0
Nkx3-1	1	1	1	0	0
Pctp	1	1	1	0	0
Clpb	3	3	1	2	2
Slc44a4	1	1	1	0	0
Bnipl	1	1	1	0	0
Scn5a	1	2	1	0	1
Itih5	2	2	1	1	1
Gas2	2	2	1	1	1
Loxl4	1	1	1	0	0
Mis18bp1	1	1	1	0	0
4921536K21Rik	1	1	1	0	0
Eps8	2	3	1	1	2
Gtpbp4	3	3	1	2	2
Bmp8b	1	1	1	0	0
Oprm1	1	1	1	0	0
Cyp2f2	1	1	1	0	0
Sdc1	1	2	1	0	1
Cmbl	2	2	1	1	1
Asprv1	1	1	1	0	0
Nmur2	1	1	1	0	0
Gypc	1	1	1	0	0
Bak1	2	3	1	1	2
Stard8	2	4	1	1	3
Ubr2	3	3	1	2	2
Cd160	1	1	1	0	0
Tspan12	3	2	1	2	1
Cwf19l1	2	2	1	1	1
Neurog2	1	1	1	0	0
Psg16	1	1	1	0	0
Plagl2	2	2	1	1	1
Rybp	4	3	1	3	2
Rsad2	1	1	1	0	0
Sync	1	1	1	0	0
Tmem179b	2	1	1	1	0
Nodal	1	1	1	0	0
C5ar1	1	1	1	0	0
Rab32	1	1	1	0	0
Strbp	3	4	1	2	3
Rif1	2	2	1	1	1
Rgl1	4	4	1	3	3
Top2b	4	4	1	3	3
Fgd6	2	2	1	1	1
[truncated: 9,294 more rows]

## Sheet: SGZ-GCL
ENTREZ_GENE_ID	Gene Symbol	SGZ Quartile Expression	12CT Quartile Expression (BG)	GCL Quartile Expression	DQE-SGZ-vs-BG(12CT-Q)	DQE-GCL-vs-BG(12CT-Q)
66865	Pmpca	1	4	1	-3	-3
19736	Rgs4	1	4	1	-3	-3
109154	Mlec	1	4	1	-3	-3
72930	Ppp2r2b	1	4	1	-3	-3
22782	Slc30a1	1	4	1	-3	-3
66233	Dmap1	1	4	1	-3	-3
68889	Ubac2	1	4	1	-3	-3
17874	Myd88	1	4	1	-3	-3
14726	Pdpn	1	4	1	-3	-3
320873	Cdh10	1	4	1	-3	-3
72201	Otud6b	1	4	1	-3	-3
52164	D4Ertd117e	1	4	1	-3	-3
74203	Eif4enif1	1	4	1	-3	-3
68021	Bphl	1	4	1	-3	-3
239405	Rspo2	1	4	1	-3	-3
67166	Arl8b	1	4	1	-3	-3
103711	Pnpo	1	4	1	-3	-3
56292	Naa10	1	4	1	-3	-3
51810	Hnrnpu	1	4	1	-3	-3
19072	Prep	1	4	1	-3	-3
448850	Znhit3	1	4	1	-3	-3
22704	Zfp46	1	4	1	-3	-3
57264	Retn	1	4	1	-3	-3
66420	Polr2e	1	4	1	-3	-3
13872	Ercc3	1	4	1	-3	-3
225288	Fhod3	1	4	1	-3	-3
19242	Ptn	1	4	1	-3	-3
66421	2410004B18Rik	1	4	1	-3	-3
15170	Ptpn6	1	4	1	-3	-3
233552	Gdpd5	1	4	1	-3	-3
215449	Rap1b	1	4	1	-3	-3
26951	Zw10	1	4	1	-3	-3
20817	Srpk2	1	4	1	-3	-3
19060	Ppp5c	1	4	1	-3	-3
17938	Naca	1	4	1	-3	-3
93736	Aff4	1	4	1	-3	-3
21858	Timp2	1	4	1	-3	-3
16709	Ktn1	1	4	1	-3	-3
101739	Psip1	1	4	1	-3	-3
67760	Slc38a2	1	4	1	-3	-3
13877	Erh	1	4	1	-3	-3
60532	Wtap	1	4	1	-3	-3
21343	Taf6	1	4	1	-3	-3
20018	Polr1d	1	4	1	-3	-3
75956	Srrm2	1	4	1	-3	-3
104215	Rhoq	1	4	1	-3	-3
16647	Kpna2	1	4	1	-3	-3
19018	Scand1	1	4	1	-3	-3
53609	Clasrp	1	4	1	-3	-3
66148	Dnajc15	1	4	1	-3	-3
56398	1500003O03Rik	1	4	1	-3	-3
231413	Grsf1	1	4	1	-3	-3
13669	Eif3a	1	4	1	-3	-3
14608	Gpr83	1	4	1	-3	-3
15572	Elavl4	1	4	1	-3	-3
66674	6330409N04Rik	1	4	1	-3	-3
108888	Atad3a	1	4	1	-3	-3
54130	Actr1a	1	4	1	-3	-3
11980	Atp8a1	1	4	1	-3	-3
170706	Tmem37	1	4	1	-3	-3
101966	D8Ertd738e	1	4	1	-3	-3
11370	Acadvl	1	4	1	-3	-3
326622	Upf2	1	4	1	-3	-3
67332	Snrpd3	1	4	1	-3	-3
72042	Cotl1	1	4	1	-3	-3
59041	Stk25	1	4	1	-3	-3
70790	Ubr5	1	4	1	-3	-3
26384	Gnpda1	1	4	1	-3	-3
56195	Ptbp2	1	4	1	-3	-3
14156	Fen1	1	4	1	-3	-3
19377	Rai1	1	4	1	-3	-3
104799	Vipar	1	4	1	-3	-3
56332	Amotl2	1	4	1	-3	-3
104444	Rexo2	1	4	1	-3	-3
24056	Sh3bp5	1	4	1	-3	-3
13222	Defa-rs2	1	4	1	-3	-3
56289	Rassf1	1	4	1	-3	-3
68441	Rraga	1	4	1	-3	-3
14168	Fgf13	1	4	1	-3	-3
20404	Sh3gl2	1	4	1	-3	-3
21411	Tcf20	1	4	1	-3	-3
67163	Ccdc47	1	4	1	-3	-3
67204	Eif2s2	1	4	1	-3	-3
192160	Casc3	1	4	1	-3	-3
16568	Kif3a	1	4	1	-3	-3
22228	Ucp2	1	4	1	-3	-3
68795	Ubr3	1	4	1	-3	-3
75612	Gns	1	4	1	-3	-3
27379	Tcl1b1	1	4	1	-3	-3
12798	Cnn2	1	4	1	-3	-3
52690	Setd3	1	4	1	-3	-3
74132	Rnf6	1	4	1	-3	-3
66437	Fis1	1	4	1	-3	-3
17977	Ncoa1	1	4	1	-3	-3
14155	Fem1b	1	4	1	-3	-3
13205	Ddx3x	1	4	1	-3	-3
233908	Fus	1	4	1	-3	-3
16574	Kif5c	1	4	1	-3	-3
56205	Ensa	1	4	1	-3	-3
13865	Nr2f1	1	4	1	-3	-3
18099	Nlk	1	4	1	-3	-3
66085	Eif3f	1	4	1	-3	-3
72053	Tmub2	1	4	1	-3	-3
12317	Calr	1	4	1	-3	-3
68943	Pink1	1	4	1	-3	-3
14718	Got1	1	4	1	-3	-3
66736	Ttc35	1	4	1	-3	-3
229279	Hnrnpa3	1	4	1	-3	-3
67511	Tmed9	1	4	1	-3	-3
66379	2310016M24Rik	1	4	1	-3	-3
20364	Sepw1	1	4	1	-3	-3
232910	Ap2s1	1	4	1	-3	-3
18039	Nefl	1	4	1	-3	-3
18130	Ints6	1	4	1	-3	-3
20054	Rps15	1	4	1	-3	-3
230861	Eif4g3	1	4	1	-3	-3
66489	Rpl35	1	4	1	-3	-3
19172	Psmb4	1	4	1	-3	-3
56209	Gde1	1	4	1	-3	-3
67117	Dynlt3	1	4	1	-3	-3
11803	Aplp1	1	4	1	-3	-3
57423	Atp5j2	1	4	1	-3	-3
16210	Impact	1	4	1	-3	-3
12868	Cox8a	1	4	1	-3	-3
17319	Mif	1	4	1	-3	-3
170718	Idh3b	1	4	1	-3	-3
12858	Cox5a	1	4	1	-3	-3
14004	Chchd2	1	4	1	-3	-3
94066	Mrpl36	2	4	1	-2	-3
14430	Galt	2	4	1	-2	-3
50781	Dkk3	2	4	1	-2	-3
17035	Lxn	2	4	1	-2	-3
21333	Tac1	3	4	1	-1	-3
11883	Arsa	1	4	2	-3	-2
110750	Cse1l	1	4	2	-3	-2
17113	M6pr	1	4	2	-3	-2
53319	Nxf1	1	4	2	-3	-2
20729	Spin1	1	4	2	-3	-2
20745	Spock1	1	4	2	-3	-2
74192	Arpc5l	1	4	2	-3	-2
13135	Dad1	1	4	2	-3	-2
68197	Ndufc2	1	4	2	-3	-2
67683	2610029G23Rik	1	3	1	-2	-2
17858	Mx2	1	3	1	-2	-2
52074	D6Ertd47e	1	3	1	-2	-2
16880	Lifr	1	3	1	-2	-2
19821	Rnf2	1	3	1	-2	-2
223754	Tbc1d22a	1	3	1	-2	-2
16515	Kcnj12	1	3	1	-2	-2
192657	Ell2	1	3	1	-2	-2
56454	Aldh18a1	1	3	1	-2	-2
11477	Acvr1	1	3	1	-2	-2
71701	Pnpt1	1	3	1	-2	-2
23937	Mab21l2	1	3	1	-2	-2
16597	Klf12	1	3	1	-2	-2
406220	Krt77	1	3	1	-2	-2
116891	Derl2	1	3	1	-2	-2
22067	Trpc5	1	3	1	-2	-2
17702	Msx2	1	3	1	-2	-2
94176	Dock2	1	3	1	-2	-2
13089	Cyp2b13	1	3	1	-2	-2
20688	Sp4	1	3	1	-2	-2
67781	Ilf2	1	3	1	-2	-2
229615	Pias3	1	3	1	-2	-2
67199	Pfdn1	1	3	1	-2	-2
17755	Mtap1b	1	3	1	-2	-2
21682	Tec	1	3	1	-2	-2
71902	Cand1	1	3	1	-2	-2
20892	Stra13	1	3	1	-2	-2
12331	Cap1	1	3	1	-2	-2
20821	Trim21	1	3	1	-2	-2
11875	Art5	1	3	1	-2	-2
319817	Rc3h2	1	3	1	-2	-2
22410	Wnt10b	1	3	1	-2	-2
13340	Slc29a2	1	3	1	-2	-2
75625	Mageh1	1	3	1	-2	-2
19367	Rad9	1	3	1	-2	-2
20350	Sema3f	1	3	1	-2	-2
27354	Nbn	1	3	1	-2	-2
63986	Gmfg	1	3	1	-2	-2
434423	Dppa5a	1	3	1	-2	-2
70620	Ube2v2	1	3	1	-2	-2
20183	Rxrg	1	3	1	-2	-2
14359	Fxr1	1	3	1	-2	-2
67299	Dock7	1	3	1	-2	-2
110639	Prps2	1	3	1	-2	-2
13601	Ecm1	1	3	1	-2	-2
14261	Fmo1	1	3	1	-2	-2
15959	Ifit3	1	3	1	-2	-2
19221	Ptgfrn	1	3	1	-2	-2
66520	2610001J05Rik	1	3	1	-2	-2
14368	Fzd6	1	3	1	-2	-2
14729	Gp5	1	3	1	-2	-2
100090	Zbtb48	1	3	1	-2	-2
21813	Tgfbr2	1	3	1	-2	-2
226778	Mark1	1	3	1	-2	-2
16007	Cyr61	1	3	1	-2	-2
22063	Trpc1	1	3	1	-2	-2
56048	Lgals8	1	3	1	-2	-2
66942	Ddx18	1	3	1	-2	-2
22026	Nr2c2	1	3	1	-2	-2
12224	Klf5	1	3	1	-2	-2
14198	Fhit	1	3	1	-2	-2
74246	Gale	1	3	1	-2	-2
58809	Rnase4	1	3	1	-2	-2
54324	Arhgef5	1	3	1	-2	-2
20758	Sprr2d	1	3	1	-2	-2
192193	Edem1	1	3	1	-2	-2
72667	Zfp444	1	3	1	-2	-2
110521	Hivep1	1	3	1	-2	-2
19044	Ppox	1	3	1	-2	-2
27007	Klrk1	1	3	1	-2	-2
17221	Cd46	1	3	1	-2	-2
14270	Srgap2	1	3	1	-2	-2
16519	Kcnj3	1	3	1	-2	-2
58251	Ddc8	1	3	1	-2	-2
20492	Slbp	1	3	1	-2	-2
17287	Mep1a	1	3	1	-2	-2
67804	Snx2	1	3	1	-2	-2
233904	Setd1a	1	3	1	-2	-2
26570	Slc7a11	1	3	1	-2	-2
272636	Esyt3	1	3	1	-2	-2
70686	Dusp16	1	3	1	-2	-2
78816	Gmip	1	3	1	-2	-2
12166	Bmpr1a	1	3	1	-2	-2
14118	Fbn1	1	3	1	-2	-2
97877	C79741	1	3	1	-2	-2
22420	Wnt6	1	3	1	-2	-2
12563	Cdh6	1	3	1	-2	-2
18125	Nos1	1	3	1	-2	-2
66140	Fam33a	1	3	1	-2	-2
211006	Sepsecs	1	3	1	-2	-2
217721	Mfsd7c	1	3	1	-2	-2
69072	Ebna1bp2	1	3	1	-2	-2
19881	Rom1	1	3	1	-2	-2
15192	Hdgfl1	1	3	1	-2	-2
18111	Nnat	1	3	1	-2	-2
13435	Dnmt3a	1	3	1	-2	-2
74196	Ttc27	1	3	1	-2	-2
74617	Scpep1	1	3	1	-2	-2
12565	Cdh9	1	3	1	-2	-2
66593	Diablo	1	3	1	-2	-2
68250	Fam96a	1	3	1	-2	-2
17313	Mgp	1	3	1	-2	-2
11687	Alox15	1	3	1	-2	-2
214968	Sema6d	1	3	1	-2	-2
109900	Asl	1	3	1	-2	-2
21785	Tff2	1	3	1	-2	-2
52099	D1Ertd75e	1	3	1	-2	-2
66514	Asrgl1	1	3	1	-2	-2
12819	Col15a1	1	3	1	-2	-2
21947	Cd40lg	1	3	1	-2	-2
270166	Clpx	1	3	1	-2	-2
11504	Adamts1	1	3	1	-2	-2
21953	Tnni2	1	3	1	-2	-2
216825	Usp22	1	3	1	-2	-2
66184	Rps4y2	1	3	1	-2	-2
17193	Mbd4	1	3	1	-2	-2
67843	Slc35a4	1	3	1	-2	-2
83397	Akap12	1	3	1	-2	-2
11639	Ak4	1	3	1	-2	-2
67896	Ccdc80	1	3	1	-2	-2
56691	Dnajb8	1	3	1	-2	-2
269784	Cntn4	1	3	1	-2	-2
18813	Pa2g4	1	3	1	-2	-2
73124	Golim4	1	3	1	-2	-2
27103	Eif2ak4	1	3	1	-2	-2
14620	Gjb3	1	3	1	-2	-2
20441	St3gal3	1	3	1	-2	-2
66980	Zdhhc6	1	3	1	-2	-2
20318	Sdf4	1	3	1	-2	-2
19224	Ptgs1	1	3	1	-2	-2
14127	Fcer1g	1	3	1	-2	-2
11416	Slc33a1	1	3	1	-2	-2
22762	Zfpm2	1	3	1	-2	-2
18708	Pik3r1	1	3	1	-2	-2
17156	Man1a2	1	3	1	-2	-2
72656	Ints8	1	3	1	-2	-2
20195	S100a11	1	3	1	-2	-2
76509	1600029D21Rik	1	3	1	-2	-2
100273	Osbpl9	1	3	1	-2	-2
234366	Gatad2a	1	3	1	-2	-2
56045	Samhd1	1	3	1	-2	-2
215387	Ncaph	1	3	1	-2	-2
26992	Brd7	1	3	1	-2	-2
236539	Phgdh	1	3	1	-2	-2
16694	Krtap12-1	1	3	1	-2	-2
15936	Ier2	1	3	1	-2	-2
69504	2310001H12Rik	1	3	1	-2	-2
77591	Ddx10	1	3	1	-2	-2
27384	Akr1c13	1	3	1	-2	-2
57277	Slurp1	1	3	1	-2	-2
13110	Cyp2j6	1	3	1	-2	-2
54673	Sh3glb1	1	3	1	-2	-2
56508	Rapgef4	1	3	1	-2	-2
12669	Chrm1	1	3	1	-2	-2
57441	Gmnn	1	3	1	-2	-2
15425	Hoxc6	1	3	1	-2	-2
12799	Cnp	1	3	1	-2	-2
66113	Apoa5	1	3	1	-2	-2
19076	Prim2	1	3	1	-2	-2
56307	Metap2	1	3	1	-2	-2
224250	Cldnd1	1	3	1	-2	-2
18503	Pax1	1	3	1	-2	-2
26404	Map3k12	1	3	1	-2	-2
14167	Fgf12	1	3	1	-2	-2
19274	Ptprm	1	3	1	-2	-2
108686	Ccdc88a	1	3	1	-2	-2
71775	1300017J02Rik	1	3	1	-2	-2
347711	Pramel6	1	3	1	-2	-2
16490	Kcna2	1	3	1	-2	-2
77644	C330007P06Rik	1	3	1	-2	-2
70829	Ccdc93	1	3	1	-2	-2
22325	Vav2	1	3	1	-2	-2
66047	Mrpl54	1	3	1	-2	-2
107022	Gramd3	1	3	1	-2	-2
13714	Elk4	1	3	1	-2	-2
665775	Bod1l	1	3	1	-2	-2
24051	Sgcb	1	3	1	-2	-2
11855	Arhgap5	1	3	1	-2	-2
20444	St3gal2	1	3	1	-2	-2
93760	Arid1a	1	3	1	-2	-2
232798	Leng8	1	3	1	-2	-2
68861	1190002N15Rik	1	3	1	-2	-2
16324	Inhbb	1	3	1	-2	-2
12579	Cdkn2b	1	3	1	-2	-2
72567	Bclaf1	1	3	1	-2	-2
54120	Gipc2	1	3	1	-2	-2
14561	Gdf11	1	3	1	-2	-2
16367	Irs1	1	3	1	-2	-2
20193	S100a1	1	3	1	-2	-2
20733	Spint2	1	3	1	-2	-2
192200	Wfdc12	1	3	1	-2	-2
19214	Ptgdr	1	3	1	-2	-2
56031	Ppie	1	3	1	-2	-2
21780	Tfam	1	3	1	-2	-2
18775	Prl3d1	1	3	1	-2	-2
24057	Sh3yl1	1	3	1	-2	-2
66407	Mrps15	1	3	1	-2	-2
213541	Ythdf2	1	3	1	-2	-2
77053	Sun1	1	3	1	-2	-2
104923	Adi1	1	3	1	-2	-2
66631	Hiatl1	1	3	1	-2	-2
72043	Sulf2	1	3	1	-2	-2
12569	Cdk5r1	1	3	1	-2	-2
21927	Tnfaip1	1	3	1	-2	-2
14696	Gnb4	1	3	1	-2	-2
52348	Vps37a	1	3	1	-2	-2
70646	Naa30	1	3	1	-2	-2
68938	Aspscr1	1	3	1	-2	-2
56406	Ncoa6	1	3	1	-2	-2
69162	Sec31a	1	3	1	-2	-2
11498	Adam4	1	3	1	-2	-2
22227	Ucp1	1	3	1	-2	-2
56544	Vmn2r1	1	3	1	-2	-2
104027	Synpo	1	3	1	-2	-2
22688	Zfp26	1	3	1	-2	-2
56392	Shoc2	1	3	1	-2	-2
13006	Smc3	1	3	1	-2	-2
12517	Cd72	1	3	1	-2	-2
218885	Oxnad1	1	3	1	-2	-2
17143	Magea7-ps	1	3	1	-2	-2
208618	Etl4	1	3	1	-2	-2
17294	Mest	1	3	1	-2	-2
16571	Kif4	1	3	1	-2	-2
11600	Angpt1	1	3	1	-2	-2
18092	Nkx2-6	1	3	1	-2	-2
13647	Egfbp2	1	3	1	-2	-2
73094	Sgip1	1	3	1	-2	-2
11922	Neurod6	1	3	1	-2	-2
16924	Lnx1	1	3	1	-2	-2
17155	Man1a	1	3	1	-2	-2
14394	Gabra1	1	3	1	-2	-2
74754	Dhcr24	1	3	1	-2	-2
13733	Emr1	1	3	1	-2	-2
64818	Krt81	1	3	1	-2	-2
16548	Khk	1	3	1	-2	-2
11496	Adam22	1	3	1	-2	-2
22249	Unc13b	1	3	1	-2	-2
17979	Ncoa3	1	3	1	-2	-2
15259	Hipk3	1	3	1	-2	-2
16801	Arhgef1	1	3	1	-2	-2
12704	Cit	1	3	1	-2	-2
22319	Vamp3	1	3	1	-2	-2
11475	Acta2	1	3	1	-2	-2
11421	Ace	1	3	1	-2	-2
228005	Ppig	1	3	1	-2	-2
230101	Gba2	1	3	1	-2	-2
17536	Meis2	1	3	1	-2	-2
16649	Kpna4	1	3	1	-2	-2
15469	Prmt1	1	3	1	-2	-2
22403	Wisp2	1	3	1	-2	-2
15982	Ifrd1	1	3	1	-2	-2
12848	Cops2	1	3	1	-2	-2
22222	Ubr1	1	3	1	-2	-2
329650	Med12l	1	3	1	-2	-2
12268	C4b	1	3	1	-2	-2
15165	Hcn1	1	3	1	-2	-2
67860	S100a16	1	3	1	-2	-2
54195	Gucy1b3	1	3	1	-2	-2
14827	Pdia3	1	3	1	-2	-2
110809	Srsf1	1	3	1	-2	-2
13723	Emb	1	3	1	-2	-2
22230	Ufd1l	1	3	1	-2	-2
22673	Zfp185	1	3	1	-2	-2
26358	Aldh1a7	1	3	1	-2	-2
66268	Pigyl	1	3	1	-2	-2
15569	Elavl2	1	3	1	-2	-2
16906	Lmnb1	1	3	1	-2	-2
20832	Ssr4	1	3	1	-2	-2
66066	Gng11	1	3	1	-2	-2
226414	Dars	1	3	1	-2	-2
12282	Hyou1	1	3	1	-2	-2
67803	Limd2	1	3	1	-2	-2
192176	Flna	1	3	1	-2	-2
17161	Maoa	1	3	1	-2	-2
68463	Mrpl14	1	3	1	-2	-2
77128	A930001N09Rik	1	3	1	-2	-2
67027	Mkrn2	1	3	1	-2	-2
106504	Stk38	1	3	1	-2	-2
108989	Tpr	1	3	1	-2	-2
360213	Trim46	2	4	2	-2	-2
11431	Acp1	2	4	2	-2	-2
110355	Adrbk1	2	4	2	-2	-2
19188	Psme2	2	4	2	-2	-2
68365	Rab14	2	4	2	-2	-2
78889	Wsb1	2	4	2	-2	-2
74438	Clvs1	2	4	2	-2	-2
12521	Cd82	2	4	2	-2	-2
22661	Zfp148	2	4	2	-2	-2
17285	Meox1	2	4	2	-2	-2
28199	Dcaf11	2	4	2	-2	-2
19009	Pou6f1	2	4	2	-2	-2
231086	Hadhb	2	4	2	-2	-2
17159	Man2b1	2	4	2	-2	-2
66118	Sarnp	2	4	2	-2	-2
12537	Cdk11b	2	4	2	-2	-2
19703	Renbp	2	4	2	-2	-2
14381	G6pdx	2	4	2	-2	-2
68837	Foxk2	2	4	2	-2	-2
27374	Prmt5	2	4	2	-2	-2
107771	Bmyc	2	4	2	-2	-2
69228	Zfp746	2	4	2	-2	-2
68966	Ngdn	2	4	2	-2	-2
64655	Mrps22	2	4	2	-2	-2
74238	Mterfd3	2	4	2	-2	-2
20482	Skil	2	4	2	-2	-2
20194	S100a10	2	4	2	-2	-2
22141	Tub	2	4	2	-2	-2
20220	Sap18	2	4	2	-2	-2
11941	Atp2b2	2	4	2	-2	-2
66073	Txndc12	2	4	2	-2	-2
15278	Tfb2m	2	4	2	-2	-2
66070	Cwc15	2	4	2	-2	-2
213827	Arcn1	2	4	2	-2	-2
84585	Rnf123	2	4	2	-2	-2
212514	Ccdc52	2	4	2	-2	-2
20280	Scp2	2	4	2	-2	-2
228410	Cstf3	2	4	2	-2	-2
21968	Tom1	2	4	2	-2	-2
225908	Gm98	2	4	2	-2	-2
26356	Ing1	2	4	2	-2	-2
11750	Anxa7	2	4	2	-2	-2
106039	Gga1	2	4	2	-2	-2
216150	Cdc34	2	4	2	-2	-2
54637	Praf2	2	4	2	-2	-2
27395	Mrpl15	2	4	2	-2	-2
97130	C77080	2	4	2	-2	-2
57783	Tnip1	2	4	2	-2	-2
20420	Shd	2	4	2	-2	-2
12627	Cfc1	2	4	2	-2	-2
19043	Ppm1b	2	4	2	-2	-2
55992	Trim3	2	4	2	-2	-2
26396	Map2k2	2	4	2	-2	-2
108075	Ltbp4	2	4	2	-2	-2
21937	Tnfrsf1a	2	4	2	-2	-2
56323	Dnajb5	2	4	2	-2	-2
16480	Jup	2	4	2	-2	-2
73192	Xpot	2	4	2	-2	-2
75786	Ckap5	2	4	2	-2	-2
11566	Adss	2	4	2	-2	-2
217946	Cdca7l	2	4	2	-2	-2
18988	Pou2f3	2	4	2	-2	-2
14587	Gfra3	2	4	2	-2	-2
93762	Smarca5	2	4	2	-2	-2
83485	Ngrn	2	4	2	-2	-2
16796	Lasp1	2	4	2	-2	-2
64209	Herpud1	2	4	2	-2	-2
50868	Keap1	2	4	2	-2	-2
17357	Marcksl1	2	4	2	-2	-2
56495	Asna1	2	4	2	-2	-2
20351	Sema4a	2	4	2	-2	-2
54200	Sult2b1	2	4	2	-2	-2
270066	Slc35e1	2	4	2	-2	-2
56297	Arl6	2	4	2	-2	-2
72931	2900010J23Rik	2	4	2	-2	-2
223649	Nrbp2	2	4	2	-2	-2
19777	C80913	2	4	2	-2	-2
432467	Hnrnph3	2	4	2	-2	-2
68572	Ict1	2	4	2	-2	-2
56295	Higd1a	2	4	2	-2	-2
56436	Adrm1	2	4	2	-2	-2
74287	Kcmf1	2	4	2	-2	-2
11858	Rnd2	2	4	2	-2	-2
12846	Comt1	2	4	2	-2	-2
57780	Fxyd7	2	4	2	-2	-2
30959	Ddx25	2	4	2	-2	-2
234373	Sugp2	2	4	2	-2	-2
109778	Blvra	2	4	2	-2	-2
73218	3110056O03Rik	2	4	2	-2	-2
67201	Glod4	2	4	2	-2	-2
66660	Sltm	2	4	2	-2	-2
13871	Ercc2	2	4	2	-2	-2
230721	Pabpc4	2	4	2	-2	-2
228836	Dlgap4	2	4	2	-2	-2
69662	2310061I04Rik	2	4	2	-2	-2
16922	Phyh	2	4	2	-2	-2
110606	Fntb	2	4	2	-2	-2
18759	Prkci	2	4	2	-2	-2
12953	Cry2	2	4	2	-2	-2
432731	Zfp187	2	4	2	-2	-2
22375	Wars	2	4	2	-2	-2
74315	Rnf145	2	4	2	-2	-2
20983	Syt4	2	4	2	-2	-2
17135	Mafk	2	4	2	-2	-2
69920	Polr2i	2	4	2	-2	-2
16500	Kcnb1	2	4	2	-2	-2
76108	Rap2a	2	4	2	-2	-2
19291	Purb	2	4	2	-2	-2
29809	Rabgap1l	2	4	2	-2	-2
15531	Ndst1	2	4	2	-2	-2
20970	Sdc3	2	4	2	-2	-2
68796	Tmem214	2	4	2	-2	-2
53623	Gria3	2	4	2	-2	-2
216395	Tmem5	2	4	2	-2	-2
18673	Phb	2	4	2	-2	-2
108121	U2af1	2	4	2	-2	-2
74334	Ranbp10	2	4	2	-2	-2
11945	Atp4b	2	4	2	-2	-2
13684	Eif4e	2	4	2	-2	-2
23874	Farsb	2	4	2	-2	-2
73737	1110008P14Rik	2	4	2	-2	-2
23996	Psmc4	2	4	2	-2	-2
13001	Csnk2b	2	4	2	-2	-2
269252	Gtf3c4	2	4	2	-2	-2
20273	Scn8a	2	4	2	-2	-2
19069	Nup88	2	4	2	-2	-2
16581	Kifc2	2	4	2	-2	-2
19699	Reln	2	4	2	-2	-2
77006	Ddrgk1	2	4	2	-2	-2
59046	Arpp19	2	4	2	-2	-2
17083	Tmed1	2	4	2	-2	-2
57317	Srsf4	2	4	2	-2	-2
14630	Gclm	2	4	2	-2	-2
69051	Pycr2	2	4	2	-2	-2
12015	Bad	2	4	2	-2	-2
73724	Mcee	2	4	2	-2	-2
225896	Ubxn1	2	4	2	-2	-2
13097	Cyp2c38	2	4	2	-2	-2
232341	Wnk1	2	4	2	-2	-2
67851	1700021F05Rik	2	4	2	-2	-2
27393	Mrpl39	2	4	2	-2	-2
11821	Aprt	2	4	2	-2	-2
19252	Dusp1	2	4	2	-2	-2
67959	Puf60	2	4	2	-2	-2
26879	B3galnt1	2	4	2	-2	-2
22785	Slc30a4	2	4	2	-2	-2
22099	Tsn	2	4	2	-2	-2
69601	Dab2ip	2	4	2	-2	-2
18194	Nsdhl	2	4	2	-2	-2
319885	Zcchc7	2	4	2	-2	-2
67771	Arpc5	2	4	2	-2	-2
72296	Rusc1	2	4	2	-2	-2
20907	Stx1a	2	4	2	-2	-2
13046	Celf1	2	4	2	-2	-2
72674	Adipor1	2	4	2	-2	-2
14810	Grin1	2	4	2	-2	-2
211673	Arfgef1	2	4	2	-2	-2
268470	Ube2z	2	4	2	-2	-2
66855	Tcf25	2	4	2	-2	-2
14456	Gas6	2	4	2	-2	-2
54351	Rai12	2	4	2	-2	-2
74022	Glyr1	2	4	2	-2	-2
117150	Pip4k2c	2	4	2	-2	-2
81489	Dnajb1	2	4	2	-2	-2
12570	Cdk5r2	2	4	2	-2	-2
74772	Atp13a2	2	4	2	-2	-2
67676	Rpp21	2	4	2	-2	-2
13845	Ephb3	2	4	2	-2	-2
50907	Preb	2	4	2	-2	-2
27362	Dnajb9	2	4	2	-2	-2
11932	Atp1b2	2	4	2	-2	-2
26398	Map2k4	2	4	2	-2	-2
19342	Rab4b	2	4	2	-2	-2
19982	Rpl36a	2	4	2	-2	-2
223601	Fam49b	2	4	2	-2	-2
66384	Srp19	2	4	2	-2	-2
21371	Tbca	2	4	2	-2	-2
67684	Luc7l3	2	4	2	-2	-2
18040	Nefm	2	4	2	-2	-2
67130	Ndufa6	2	4	2	-2	-2
16728	L1cam	2	4	2	-2	-2
18573	Pde1a	2	4	2	-2	-2
66556	Drap1	2	4	2	-2	-2
26569	Slc27a4	2	4	2	-2	-2
23966	Odz4	2	4	2	-2	-2
73826	Poldip3	2	4	2	-2	-2
94213	Ddx50	2	4	2	-2	-2
14570	Arhgdig	2	4	2	-2	-2
12453	Ccni	2	4	2	-2	-2
14687	Gnaz	2	4	2	-2	-2
30059	Timm10	2	4	2	-2	-2
16502	Kcnc1	2	4	2	-2	-2
72612	2700029M09Rik	2	4	2	-2	-2
20102	Rps4x	2	4	2	-2	-2
56258	Hnrnph2	2	4	2	-2	-2
14281	Fos	2	4	2	-2	-2
15370	Nr4a1	2	4	2	-2	-2
17713	Grpel1	2	4	2	-2	-2
75617	Rps25	2	4	2	-2	-2
59022	Edf1	2	4	2	-2	-2
20965	Syn2	2	4	2	-2	-2
22333	Vdac1	2	4	2	-2	-2
16438	Itpr1	2	4	2	-2	-2
52521	Zfp622	2	4	2	-2	-2
21762	Psmd2	2	4	2	-2	-2
54196	Pabpn1	2	4	2	-2	-2
68193	Rpl24	2	4	2	-2	-2
276770	Eif5a	2	4	2	-2	-2
68342	Ndufb10	2	4	2	-2	-2
75608	Chmp4b	2	4	2	-2	-2
58523	Elp2	2	4	2	-2	-2
14824	Grn	2	4	2	-2	-2
12261	C1qbp	2	4	2	-2	-2
22384	Eif4h	2	4	2	-2	-2
78330	Ndufv3	2	4	2	-2	-2
67298	Gprasp1	2	4	2	-2	-2
66414	Ndufa12	2	4	2	-2	-2
14109	Fau	2	4	2	-2	-2
67671	Rpl38	2	4	2	-2	-2
20090	Rps29	2	4	2	-2	-2
54405	Ndufa1	2	4	2	-2	-2
12314	Calm2	2	4	2	-2	-2
110323	Cox6b1	2	4	2	-2	-2
13803	Enc1	2	4	2	-2	-2
17449	Mdh1	2	4	2	-2	-2
70495	Atp6ap2	2	4	2	-2	-2
66314	Tpd52l2	2	3	1	-1	-2
20525	Slc2a1	2	3	1	-1	-2
19302	Pxmp3	2	3	1	-1	-2
50928	Klrg1	2	3	1	-1	-2
13680	Ddx19a	2	3	1	-1	-2
18387	Oprk1	2	3	1	-1	-2
14460	Gata1	2	3	1	-1	-2
12370	Casp8	2	3	1	-1	-2
109332	Cdcp1	2	3	1	-1	-2
24070	Mpdu1	2	3	1	-1	-2
100986	Akap9	2	3	1	-1	-2
20469	Sipa1	2	3	1	-1	-2
68971	1500001M20Rik	2	3	1	-1	-2
381820	2700089E24Rik	2	3	1	-1	-2
52006	D7Ertd59e	2	3	1	-1	-2
56752	Aldh9a1	2	3	1	-1	-2
107526	Gimap4	2	3	1	-1	-2
70603	Mutyh	2	3	1	-1	-2
18008	Nes	2	3	1	-1	-2
17436	Me1	2	3	1	-1	-2
13609	S1pr1	2	3	1	-1	-2
353187	Nr1d2	3	4	2	-1	-2
18952	41886	3	4	2	-1	-2
74776	Ppa2	3	4	2	-1	-2
69908	Rab3b	3	4	2	-1	-2
23789	Coro1b	3	4	2	-1	-2
14314	Fstl1	3	4	2	-1	-2
67695	Ost4	3	4	2	-1	-2
19186	Psme1	3	4	2	-1	-2
54713	Fezf2	3	4	2	-1	-2
102209	Snapc2	3	4	2	-1	-2
11658	Alcam	3	4	2	-1	-2
56334	Tmed2	3	4	2	-1	-2
71538	Fbxo9	3	4	2	-1	-2
208715	Hmgcs1	3	4	2	-1	-2
17999	Nedd4	3	4	2	-1	-2
18133	Nov	3	4	2	-1	-2
232333	Slc6a1	3	4	2	-1	-2
27398	Mrpl2	3	4	2	-1	-2
14432	Gap43	3	4	2	-1	-2
19711	Resp18	3	4	2	-1	-2
20977	Syp	3	4	2	-1	-2
19716	Bex1	3	4	2	-1	-2
625249	Gpx4	3	4	2	-1	-2
18760	Prkd1	1	3	2	-2	-1
207854	Fmr1nb	1	3	2	-2	-1
54131	Irf3	1	3	2	-2	-1
69737	Ttl	1	3	2	-2	-1
69310	Pacrg	1	3	2	-2	-1
15388	Hnrnpl	1	3	2	-2	-1
11787	Apbb2	1	3	2	-2	-1
26413	Mapk1	1	3	2	-2	-1
210998	D15Ertd621e	1	3	2	-2	-1
14064	F2rl2	1	3	2	-2	-1
22110	Tspyl1	1	3	2	-2	-1
52302	D4Ertd335e	1	3	2	-2	-1
217039	Ggnbp2	1	3	2	-2	-1
70804	Pgrmc2	1	3	2	-2	-1
16706	Ksr1	2	4	3	-2	-1
231430	Cox18	2	4	3	-2	-1
105675	Ppif	2	4	3	-2	-1
432572	Specc1	2	4	3	-2	-1
73666	Thoc3	2	4	3	-2	-1
56447	Copz1	2	4	3	-2	-1
71472	Usp19	2	4	3	-2	-1
67778	Zfp639	2	4	3	-2	-1
20815	Srpk1	2	4	3	-2	-1
212307	Mapre2	2	4	3	-2	-1
72098	Tmem68	2	4	3	-2	-1
68693	Hnrnpul2	2	4	3	-2	-1
19417	Rasgrf1	2	4	3	-2	-1
12764	Cmas	2	4	3	-2	-1
378702	Serf2	2	4	3	-2	-1
20024	Sub1	2	4	3	-2	-1
17260	Mef2c	2	4	3	-2	-1
319317	Snhg11	2	4	3	-2	-1
23955	Nek4	1	2	1	-1	-1
21825	Thbs1	1	2	1	-1	-1
11363	Acadl	1	2	1	-1	-1
23885	Gmcl1	1	2	1	-1	-1
13605	Ect2	1	2	1	-1	-1
21938	Tnfrsf1b	1	2	1	-1	-1
12904	Crabp2	1	2	1	-1	-1
14247	Fli1	1	2	1	-1	-1
18027	Nfia	1	2	1	-1	-1
12944	Crp	1	2	1	-1	-1
97073	C79452	1	2	1	-1	-1
232345	A2m	1	2	1	-1	-1
12508	Cd53	1	2	1	-1	-1
12767	Cxcr4	1	2	1	-1	-1
67469	Abhd5	1	2	1	-1	-1
26369	Cetn1	1	2	1	-1	-1
20344	Selp	1	2	1	-1	-1
12412	Cbx1	1	2	1	-1	-1
14711	Gnmt	1	2	1	-1	-1
67916	Ppap2b	1	2	1	-1	-1
52463	Tet1	1	2	1	-1	-1
109880	Braf	1	2	1	-1	-1
54153	Rasa4	1	2	1	-1	-1
13392	Dlx2	1	2	1	-1	-1
68026	2810417H13Rik	1	2	1	-1	-1
20269	Scn3a	1	2	1	-1	-1
19230	Twf1	1	2	1	-1	-1
15209	Hesx1	1	2	1	-1	-1
24128	Xrn2	1	2	1	-1	-1
14783	Grb10	1	2	1	-1	-1
13404	Dmc1	1	2	1	-1	-1
14910	Gt(ROSA)26Sor	1	2	1	-1	-1
16643	Klrd1	1	2	1	-1	-1
20505	Slc34a1	1	2	1	-1	-1
52793	Fam3b	1	2	1	-1	-1
17882	Myh2	1	2	1	-1	-1
12488	Cd2ap	1	2	1	-1	-1
22239	Ugt8a	1	2	1	-1	-1
13649	Egfr	1	2	1	-1	-1
18584	Pde8a	1	2	1	-1	-1
17314	Mgmt	1	2	1	-1	-1
14283	Fosl1	1	2	1	-1	-1
14536	Nr6a1	1	2	1	-1	-1
57269	Olfr1507	1	2	1	-1	-1
22288	Utrn	1	2	1	-1	-1
14405	Gabrg1	1	2	1	-1	-1
18104	Nqo1	1	2	1	-1	-1
14915	Guca2a	1	2	1	-1	-1
17528	Mpz	1	2	1	-1	-1
17095	Lyl1	1	2	1	-1	-1
14396	Gabra3	1	2	1	-1	-1
76905	Lrg1	1	2	1	-1	-1
16162	Il12rb2	1	2	1	-1	-1
18587	Pde6b	1	2	1	-1	-1
20501	Slc16a1	1	2	1	-1	-1
26556	Homer1	1	2	1	-1	-1
12561	Cdh4	1	2	1	-1	-1
20649	Sntb1	1	2	1	-1	-1
60406	Sap30	1	2	1	-1	-1
28044	D3Wsu167e	1	2	1	-1	-1
12925	Crip1	1	2	1	-1	-1
16590	Kit	1	2	1	-1	-1
11489	Adam12	1	2	1	-1	-1
17833	Muc5ac	1	2	1	-1	-1
19250	Ptpn14	1	2	1	-1	-1
17880	Myh11	1	2	1	-1	-1
13828	Epb4.2	1	2	1	-1	-1
13713	Elk3	1	2	1	-1	-1
19363	Rad51l1	1	2	1	-1	-1
20197	S100a3	1	2	1	-1	-1
64697	Keg1	1	2	1	-1	-1
20202	S100a9	1	2	1	-1	-1
17688	Msh6	1	2	1	-1	-1
21929	Tnfaip3	1	2	1	-1	-1
12267	C3ar1	1	2	1	-1	-1
18126	Nos2	1	2	1	-1	-1
12350	Car3	1	2	1	-1	-1
18080	Nin	1	2	1	-1	-1
20684	Sp100	1	2	1	-1	-1
12479	Cd1d1	1	2	1	-1	-1
109929	Zbtb25	1	2	1	-1	-1
15402	Hoxa5	1	2	1	-1	-1
21923	Tnc	1	2	1	-1	-1
16182	Il18r1	1	2	1	-1	-1
30805	Slc22a4	1	2	1	-1	-1
18488	Cntn3	1	2	1	-1	-1
16192	Il5ra	1	2	1	-1	-1
16365	Irg1	1	2	1	-1	-1
65020	Zfp110	1	2	1	-1	-1
12630	Cfi	1	2	1	-1	-1
547150	6820431F20Rik	1	2	1	-1	-1
18168	Npy5r	1	2	1	-1	-1
52197	DXErtd223e	1	2	1	-1	-1
16180	Il1rap	1	2	1	-1	-1
26380	Esrrb	1	2	1	-1	-1
26930	Ppnr	1	2	1	-1	-1
20842	Stag1	1	2	1	-1	-1
66705	Dnase1l2	1	2	1	-1	-1
53624	Cldn7	1	2	1	-1	-1
14262	Fmo3	1	2	1	-1	-1
328258	Slc25a48	1	2	1	-1	-1
69178	Snx5	1	2	1	-1	-1
17295	Met	1	2	1	-1	-1
16392	Isl1	1	2	1	-1	-1
21942	Tnfrsf9	1	2	1	-1	-1
15507	Hspb1	1	2	1	-1	-1
73712	Dmkn	1	2	1	-1	-1
18260	Ocln	1	2	1	-1	-1
11551	Adra2a	1	2	1	-1	-1
52673	D13Ertd608e	1	2	1	-1	-1
13531	Dub1	1	2	1	-1	-1
16171	Il17a	1	2	1	-1	-1
17395	Mmp9	1	2	1	-1	-1
60510	Syt9	1	2	1	-1	-1
21899	Tlr6	1	2	1	-1	-1
11643	Akap4	1	2	1	-1	-1
20855	Stc1	1	2	1	-1	-1
16854	Lgals3	1	2	1	-1	-1
109042	Prkcdbp	1	2	1	-1	-1
14417	Gad2	1	2	1	-1	-1
18166	Npy1r	1	2	1	-1	-1
15557	Htr1f	1	2	1	-1	-1
17140	Magea4	1	2	1	-1	-1
13179	Dcn	1	2	1	-1	-1
22290	Uty	1	2	1	-1	-1
14230	Fkbp10	1	2	1	-1	-1
97065	C78441	1	2	1	-1	-1
12654	Chi3l1	1	2	1	-1	-1
14291	Fpr-rs4	1	2	1	-1	-1
319189	Hist2h2bb	1	2	1	-1	-1
56277	Tmem45a	1	2	1	-1	-1
219072	Haus4	1	2	1	-1	-1
18183	Nrg3	1	2	1	-1	-1
19260	Ptpn22	1	2	1	-1	-1
18193	Nsd1	1	2	1	-1	-1
16952	Anxa1	1	2	1	-1	-1
72350	Fam164c	1	2	1	-1	-1
17133	Maff	1	2	1	-1	-1
54388	Hils1	1	2	1	-1	-1
80859	Nfkbiz	1	2	1	-1	-1
73847	Fam110a	1	2	1	-1	-1
12338	Capn6	1	2	1	-1	-1
27421	Abcc6	1	2	1	-1	-1
16572	Kif5a	1	2	1	-1	-1
17329	Cxcl9	1	2	1	-1	-1
50878	Stag3	1	2	1	-1	-1
20845	Star	1	2	1	-1	-1
26424	Nr5a2	1	2	1	-1	-1
15930	Ido1	1	2	1	-1	-1
12229	Btk	1	2	1	-1	-1
20219	Apcs	1	2	1	-1	-1
14823	Grm8	1	2	1	-1	-1
12279	C9	1	2	1	-1	-1
54122	Uevld	1	2	1	-1	-1
97651	C80360	1	2	1	-1	-1
17698	Msn	1	2	1	-1	-1
13612	Edil3	1	2	1	-1	-1
14174	Fgf3	1	2	1	-1	-1
17394	Mmp8	1	2	1	-1	-1
12142	Prdm1	1	2	1	-1	-1
64138	Ctsz	1	2	1	-1	-1
56429	Dpt	1	2	1	-1	-1
226105	Cyp2c70	1	2	1	-1	-1
20717	Serpina3m	1	2	1	-1	-1
328110	Prpf39	1	2	1	-1	-1
14081	Acsl1	1	2	1	-1	-1
72560	Naalad2	1	2	1	-1	-1
12828	Col4a3	1	2	1	-1	-1
71330	Rcbtb1	1	2	1	-1	-1
14825	Cxcl1	1	2	1	-1	-1
56291	Styx	1	2	1	-1	-1
11435	Chrna1	1	2	1	-1	-1
16337	Insr	1	2	1	-1	-1
56096	Plac1	1	2	1	-1	-1
68591	Mocos	1	2	1	-1	-1
19146	Tmprss15	1	2	1	-1	-1
105785	Kdelr3	1	2	1	-1	-1
19309	Pygm	1	2	1	-1	-1
15234	Hgf	1	2	1	-1	-1
17857	Mx1	1	2	1	-1	-1
14773	Grk5	1	2	1	-1	-1
20878	Aurka	1	2	1	-1	-1
26410	Map3k8	1	2	1	-1	-1
18073	Nid1	1	2	1	-1	-1
54124	Cks1b	1	2	1	-1	-1
99029	AI596198	1	2	1	-1	-1
17772	Mtm1	1	2	1	-1	-1
16904	Gzmm	1	2	1	-1	-1
16373	Irx3	1	2	1	-1	-1
12990	Csn1s1	1	2	1	-1	-1
57444	Isg20	1	2	1	-1	-1
18018	Nfatc1	1	2	1	-1	-1
18088	Nkx2-2	1	2	1	-1	-1
27140	Tlx3	1	2	1	-1	-1
29875	Iqgap1	1	2	1	-1	-1
214403	EG214403	1	2	1	-1	-1
12585	Cdr2	1	2	1	-1	-1
53877	Ear4	1	2	1	-1	-1
20997	T	1	2	1	-1	-1
12750	Clk4	1	2	1	-1	-1
71835	Lancl2	1	2	1	-1	-1
16658	Mafb	1	2	1	-1	-1
19674	Rcvrn	1	2	1	-1	-1
17997	Nedd1	1	2	1	-1	-1
21687	Tek	1	2	1	-1	-1
54216	Pcdh7	1	2	1	-1	-1
52545	D12Ertd216e	1	2	1	-1	-1
23927	Krtap14	1	2	1	-1	-1
212391	Lcor	1	2	1	-1	-1
19752	Rnase1	1	2	1	-1	-1
13507	Dsc3	1	2	1	-1	-1
12116	Bhmt	1	2	1	-1	-1
12832	Col5a2	1	2	1	-1	-1
66953	Cdca7	1	2	1	-1	-1
54613	St3gal6	1	2	1	-1	-1
75805	Nln	1	2	1	-1	-1
18414	Osmr	1	2	1	-1	-1
13516	Epyc	1	2	1	-1	-1
53626	Insm1	1	2	1	-1	-1
18795	Plcb1	1	2	1	-1	-1
22596	Xrcc5	1	2	1	-1	-1
84004	Mcam	1	2	1	-1	-1
57429	Sult5a1	1	2	1	-1	-1
83702	Akr1c6	1	2	1	-1	-1
14181	Fgfbp1	1	2	1	-1	-1
18704	Pik3c2a	1	2	1	-1	-1
56847	Aldh1a3	1	2	1	-1	-1
13035	Ctsg	1	2	1	-1	-1
22017	Tpmt	1	2	1	-1	-1
20348	Sema3c	1	2	1	-1	-1
20600	Smr2	1	2	1	-1	-1
225280	Ino80c	1	2	1	-1	-1
17533	Mrc1	1	2	1	-1	-1
14468	Gbp1	1	2	1	-1	-1
76815	Calcoco2	1	2	1	-1	-1
213002	Ifitm6	1	2	1	-1	-1
16703	Krtap8-1	1	2	1	-1	-1
330836	Slc7a6	1	2	1	-1	-1
16183	Il2	1	2	1	-1	-1
18015	Nf1	1	2	1	-1	-1
96951	C76554	1	2	1	-1	-1
54450	Il1f5	1	2	1	-1	-1
77337	Akr1c21	1	2	1	-1	-1
54366	Ctnnal1	1	2	1	-1	-1
20732	Spint1	1	2	1	-1	-1
20514	Slc1a5	1	2	1	-1	-1
56274	Stk3	1	2	1	-1	-1
73693	Dppa4	1	2	1	-1	-1
102423	Hinfp	1	2	1	-1	-1
64008	Aqp9	1	2	1	-1	-1
13801	Enam	1	2	1	-1	-1
13587	Ear2	1	2	1	-1	-1
214498	Cdc73	1	2	1	-1	-1
13058	Cybb	1	2	1	-1	-1
269424	Phf17	1	2	1	-1	-1
212531	Sh3bgrl2	1	2	1	-1	-1
66578	2610039C10Rik	1	2	1	-1	-1
12143	Blk	1	2	1	-1	-1
12763	Cmah	1	2	1	-1	-1
353170	Txlng	1	2	1	-1	-1
432442	Akap7	1	2	1	-1	-1
19130	Prox1	1	2	1	-1	-1
63985	Gmfb	1	2	1	-1	-1
99377	Sall4	1	2	1	-1	-1
104479	Ccdc117	1	2	1	-1	-1
19877	Rock1	1	2	1	-1	-1
20678	Sox5	1	2	1	-1	-1
12802	Cnr2	1	2	1	-1	-1
382236	Brwd3	1	2	1	-1	-1
14176	Fgf5	1	2	1	-1	-1
19374	Rag2	1	2	1	-1	-1
23959	Nt5e	1	2	1	-1	-1
15559	Htr2b	1	2	1	-1	-1
12389	Cav1	1	2	1	-1	-1
16533	Kcnmb1	1	2	1	-1	-1
12500	Cd3d	1	2	1	-1	-1
21335	Tacc3	1	2	1	-1	-1
76355	Tgds	1	2	1	-1	-1
78656	Brd8	1	2	1	-1	-1
21753	Tes	1	2	1	-1	-1
30843	Fbxl12	1	2	1	-1	-1
17330	Minpp1	1	2	1	-1	-1
20811	Srms	1	2	1	-1	-1
14391	Gabpb1	1	2	1	-1	-1
14573	Gdnf	1	2	1	-1	-1
105732	Fam83h	1	2	1	-1	-1
17390	Mmp2	1	2	1	-1	-1
14805	Grik1	1	2	1	-1	-1
22589	Atrx	1	2	1	-1	-1
17112	Tm4sf1	1	2	1	-1	-1
67839	Gpsm1	1	2	1	-1	-1
18792	Plau	1	2	1	-1	-1
12810	Coch	1	2	1	-1	-1
432486	Gnptab	1	2	1	-1	-1
13819	Epas1	1	2	1	-1	-1
19075	Prim1	1	2	1	-1	-1
22114	Tssk1	1	2	1	-1	-1
72415	Sgol1	1	2	1	-1	-1
21353	Tank	1	2	1	-1	-1
18158	Nppb	1	2	1	-1	-1
14266	Aff2	1	2	1	-1	-1
226169	Pprc1	1	2	1	-1	-1
12770	Ccr1l1	1	2	1	-1	-1
14422	B4galnt2	1	2	1	-1	-1
18511	Pax9	1	2	1	-1	-1
19664	Rbpj	1	2	1	-1	-1
12263	C2	1	2	1	-1	-1
56526	41888	1	2	1	-1	-1
26368	Ceacam9	1	2	1	-1	-1
67460	Decr1	1	2	1	-1	-1
50927	Nasp	1	2	1	-1	-1
20541	Slc8a1	1	2	1	-1	-1
117149	Tirap	1	2	1	-1	-1
104759	Pld4	1	2	1	-1	-1
11495	Adam2	1	2	1	-1	-1
59001	Pole3	1	2	1	-1	-1
54167	Icos	1	2	1	-1	-1
11793	Atg5	1	2	1	-1	-1
22337	Vdr	1	2	1	-1	-1
20497	Slc12a3	1	2	1	-1	-1
23833	Cd52	1	2	1	-1	-1
14123	Fbrs	1	2	1	-1	-1
66988	Lap3	1	2	1	-1	-1
20899	Stra8	1	2	1	-1	-1
22421	Wnt7a	1	2	1	-1	-1
243906	Zfp14	1	2	1	-1	-1
26459	Slc27a5	1	2	1	-1	-1
21778	Tex9	1	2	1	-1	-1
17474	Clec4d	1	2	1	-1	-1
14103	Fasl	1	2	1	-1	-1
20503	Slc16a7	1	2	1	-1	-1
12487	Cd28	1	2	1	-1	-1
18711	Pikfyve	1	2	1	-1	-1
16543	Mdfic	1	2	1	-1	-1
18815	Plg	1	2	1	-1	-1
55985	Cxcl13	1	2	1	-1	-1
52062	D9Ertd26e	1	2	1	-1	-1
20558	Slfn4	1	2	1	-1	-1
76293	Mfap4	1	2	1	-1	-1
56522	Papolb	1	2	1	-1	-1
15478	Hs3st3a1	1	2	1	-1	-1
13122	Cyp7a1	1	2	1	-1	-1
11500	Adam7	1	2	1	-1	-1
12818	Col14a1	1	2	1	-1	-1
72306	Zfp777	1	2	1	-1	-1
97243	Naa11	1	2	1	-1	-1
69700	Col22a1	1	2	1	-1	-1
17878	Myf6	1	2	1	-1	-1
14105	Srsf10	1	2	1	-1	-1
14159	Fes	1	2	1	-1	-1
66606	Lrrc57	1	2	1	-1	-1
12154	Bmp10	1	2	1	-1	-1
72147	Zbtb46	1	2	1	-1	-1
11778	Ap3s2	1	2	1	-1	-1
17480	Mpl	1	2	1	-1	-1
16319	Incenp	1	2	1	-1	-1
69692	Hddc2	1	2	1	-1	-1
14160	Lgr5	1	2	1	-1	-1
18640	Pfkfb2	1	2	1	-1	-1
13082	Cyp26a1	1	2	1	-1	-1
17869	Myc	1	2	1	-1	-1
94043	Tm2d1	1	2	1	-1	-1
77721	Mrps5	1	2	1	-1	-1
11920	Atm	1	2	1	-1	-1
56309	Mycbp	1	2	1	-1	-1
20322	Sord	1	2	1	-1	-1
15932	Idua	1	2	1	-1	-1
68119	Cmtm3	1	2	1	-1	-1
20288	Msr1	1	2	1	-1	-1
13850	Ephx2	1	2	1	-1	-1
22264	Prap1	1	2	1	-1	-1
11611	Agxt	1	2	1	-1	-1
16636	Klra5	1	2	1	-1	-1
20975	Synj2	1	2	1	-1	-1
15064	Mr1	1	2	1	-1	-1
16578	Kif9	1	2	1	-1	-1
56744	Pf4	1	2	1	-1	-1
14402	Gabrb3	1	2	1	-1	-1
27971	D8Wsu26e	1	2	1	-1	-1
73708	Dppa3	1	2	1	-1	-1
15976	Ifnar2	1	2	1	-1	-1
236546	AF067061	1	2	1	-1	-1
66161	Pop4	1	2	1	-1	-1
22115	Tssk2	1	2	1	-1	-1
11492	Adam19	1	2	1	-1	-1
16433	Cuzd1	1	2	1	-1	-1
723864	Mir425	1	2	1	-1	-1
11878	Arx	1	2	1	-1	-1
57775	Usp29	1	2	1	-1	-1
13419	Dnase1	1	2	1	-1	-1
11565	Adssl1	1	2	1	-1	-1
18203	Ntan1	1	2	1	-1	-1
11870	Art1	1	2	1	-1	-1
67912	1600012H06Rik	1	2	1	-1	-1
15490	Hsd17b7	1	2	1	-1	-1
17972	Ncf4	1	2	1	-1	-1
12373	Casq2	1	2	1	-1	-1
12209	Brs3	1	2	1	-1	-1
16153	Il10	1	2	1	-1	-1
13557	E2f3	1	2	1	-1	-1
12873	Cpa3	1	2	1	-1	-1
12591	Cdx2	1	2	1	-1	-1
15512	Hspa2	1	2	1	-1	-1
108961	E2f8	1	2	1	-1	-1
11818	Apoh	1	2	1	-1	-1
18786	Plaa	1	2	1	-1	-1
17127	Smad3	1	2	1	-1	-1
57811	Rgr	1	2	1	-1	-1
18548	Pcsk1	1	2	1	-1	-1
20840	Stac	1	2	1	-1	-1
18049	Ngf	1	2	1	-1	-1
58800	Trpm7	1	2	1	-1	-1
17082	Il1rl1	1	2	1	-1	-1
17384	Mmp10	1	2	1	-1	-1
19207	Ptch2	1	2	1	-1	-1
13983	Esr2	1	2	1	-1	-1
18020	Nfatc2ip	1	2	1	-1	-1
66810	Rbm22	1	2	1	-1	-1
170758	Rac3	1	2	1	-1	-1
12928	Crk	1	2	1	-1	-1
70361	Lman1	1	2	1	-1	-1
17105	Lyz2	1	2	1	-1	-1
67971	Tppp3	1	2	1	-1	-1
97816	C80678	1	2	1	-1	-1
53332	Mtmr1	1	2	1	-1	-1
17153	Mal	1	2	1	-1	-1
74038	4632419I22Rik	1	2	1	-1	-1
233315	Mtmr10	1	2	1	-1	-1
75565	Ccdc101	1	2	1	-1	-1
12155	Bmp15	1	2	1	-1	-1
214899	Kdm5a	1	2	1	-1	-1
21756	Prss40	1	2	1	-1	-1
19654	Rbm6	1	2	1	-1	-1
17250	Abcc1	1	2	1	-1	-1
12395	Runx1t1	1	2	1	-1	-1
75785	Klhl24	1	2	1	-1	-1
21684	Tectb	1	2	1	-1	-1
280662	Afm	1	2	1	-1	-1
20517	Slc22a1	1	2	1	-1	-1
71978	Ppp2r2a	1	2	1	-1	-1
20971	Sdc4	1	2	1	-1	-1
19335	Rab23	1	2	1	-1	-1
16491	Kcna3	1	2	1	-1	-1
15945	Cxcl10	1	2	1	-1	-1
71943	Tom1l1	1	2	1	-1	-1
50779	Rgs6	1	2	1	-1	-1
65972	Ifi30	1	2	1	-1	-1
12715	Ckm	1	2	1	-1	-1
239691	AU021092	1	2	1	-1	-1
14388	Gab1	1	2	1	-1	-1
13396	Dlx6	1	2	1	-1	-1
17960	Nat1	1	2	1	-1	-1
17129	Smad5	1	2	1	-1	-1
12556	Cdh16	1	2	1	-1	-1
16181	Il1rn	1	2	1	-1	-1
11810	Apobec1	1	2	1	-1	-1
59308	Emcn	1	2	1	-1	-1
96861	C76132	1	2	1	-1	-1
17174	Masp1	1	2	1	-1	-1
15944	Irgm1	1	2	1	-1	-1
12159	Bmp4	1	2	1	-1	-1
110651	Rps6ka3	1	2	1	-1	-1
106627	AI646383	1	2	1	-1	-1
19247	Ptpn11	1	2	1	-1	-1
12705	Cited1	1	2	1	-1	-1
14686	Gnat2	1	2	1	-1	-1
268301	Ankrd57	1	2	1	-1	-1
69379	C8g	1	2	1	-1	-1
71974	Prmt3	1	2	1	-1	-1
13395	Dlx5	1	2	1	-1	-1
29807	Tpk1	1	2	1	-1	-1
57230	Sap30bp	1	2	1	-1	-1
66356	2310008H09Rik	1	2	1	-1	-1
57321	Terf2ip	1	2	1	-1	-1
56384	Letm1	1	2	1	-1	-1
16820	Lcn3	1	2	1	-1	-1
16974	Lrp6	1	2	1	-1	-1
110956	D17H6S56E-5	1	2	1	-1	-1
60534	Fancg	1	2	1	-1	-1
67484	Eepd1	1	2	1	-1	-1
14061	F2	1	2	1	-1	-1
19271	Ptprj	1	2	1	-1	-1
12368	Casp6	1	2	1	-1	-1
13034	Ctse	1	2	1	-1	-1
78558	Htra3	1	2	1	-1	-1
217430	Pqlc3	1	2	1	-1	-1
213895	Bms1	1	2	1	-1	-1
19329	Rab17	1	2	1	-1	-1
11845	Arf6	1	2	1	-1	-1
16561	Kif1b	1	2	1	-1	-1
20867	Stip1	1	2	1	-1	-1
12402	Cbl	1	2	1	-1	-1
14180	Fgf9	1	2	1	-1	-1
16770	Lalba	1	2	1	-1	-1
14130	Fcgr2b	1	2	1	-1	-1
14815	Nr3c1	1	2	1	-1	-1
19217	Ptger2	1	2	1	-1	-1
67456	Ergic2	1	2	1	-1	-1
14290	Fpr-rs3	1	2	1	-1	-1
19733	Rgn	1	2	1	-1	-1
320806	Gfm2	1	2	1	-1	-1
14408	Gabrr1	1	2	1	-1	-1
15257	Hipk1	1	2	1	-1	-1
99683	Sec24b	1	2	1	-1	-1
15494	Hsd3b3	1	2	1	-1	-1
20852	Stat6	1	2	1	-1	-1
18779	Pla2r1	1	2	1	-1	-1
19073	Srgn	1	2	1	-1	-1
14293	Fpr1	1	2	1	-1	-1
22346	Vhl	1	2	1	-1	-1
12055	Bcl7c	1	2	1	-1	-1
17354	Mllt10	1	2	1	-1	-1
69714	Tfpt	1	2	1	-1	-1
50776	Polg2	1	2	1	-1	-1
19883	Rora	1	2	1	-1	-1
17096	Lyn	1	2	1	-1	-1
22072	Prss2	1	2	1	-1	-1
18301	Fxyd5	1	2	1	-1	-1
20216	Acsm3	1	2	1	-1	-1
78977	Popdc3	1	2	1	-1	-1
104718	Ttc7b	1	2	1	-1	-1
11516	Adcyap1	1	2	1	-1	-1
104174	Gldc	1	2	1	-1	-1
435684	Shf	1	2	1	-1	-1
67603	Dusp6	1	2	1	-1	-1
20504	Slc17a1	1	2	1	-1	-1
230157	Tmeff1	1	2	1	-1	-1
84544	Cd96	1	2	1	-1	-1
72181	Nsun4	1	2	1	-1	-1
14132	Fcgrt	1	2	1	-1	-1
71846	Syce2	1	2	1	-1	-1
16494	Kcna6	1	2	1	-1	-1
22634	Plagl1	1	2	1	-1	-1
50530	Mfap5	1	2	1	-1	-1
11765	Ap1g1	1	2	1	-1	-1
12490	Cd34	1	2	1	-1	-1
67655	Ctdp1	1	2	1	-1	-1
23947	Mid2	1	2	1	-1	-1
66899	Fip1l1	1	2	1	-1	-1
66841	Etfdh	1	2	1	-1	-1
12740	Cldn4	1	2	1	-1	-1
20211	Saa4	1	2	1	-1	-1
19739	Rgs9	1	2	1	-1	-1
15925	Ide	1	2	1	-1	-1
21802	Tgfa	1	2	1	-1	-1
14695	Gnb3	1	2	1	-1	-1
16775	Lama4	1	2	1	-1	-1
11534	Adk	1	2	1	-1	-1
12686	Elovl3	1	2	1	-1	-1
109019	Obfc2a	1	2	1	-1	-1
14349	Fv1	1	2	1	-1	-1
15473	Hrsp12	1	2	1	-1	-1
22359	Vldlr	1	2	1	-1	-1
12695	Inadl	1	2	1	-1	-1
68682	Slc44a2	1	2	1	-1	-1
22022	Tpst2	1	2	1	-1	-1
17974	Nck2	1	2	1	-1	-1
11801	Cd5l	1	2	1	-1	-1
66898	Baiap2l1	1	2	1	-1	-1
14812	Grin2b	1	2	1	-1	-1
17178	Fxyd3	1	2	1	-1	-1
14289	Fpr2	1	2	1	-1	-1
50540	Igbp1b	1	2	1	-1	-1
20317	Serpinf1	1	2	1	-1	-1
19653	Rbm4	1	2	1	-1	-1
17225	Mcpt2	1	2	1	-1	-1
14945	Gzmk	1	2	1	-1	-1
21888	Tle4	1	2	1	-1	-1
81600	Chia	1	2	1	-1	-1
16949	Loxl1	1	2	1	-1	-1
22778	Ikzf1	1	2	1	-1	-1
17844	Mup5	1	2	1	-1	-1
59009	Sh3rf1	1	2	1	-1	-1
22109	Tspy-ps	1	2	1	-1	-1
11354	Abpa	1	2	1	-1	-1
22262	Uox	1	2	1	-1	-1
11812	Apoc1	1	2	1	-1	-1
26466	Zfp260	1	2	1	-1	-1
13645	Egf	1	2	1	-1	-1
380601	Fastkd5	1	2	1	-1	-1
114663	Impa2	1	2	1	-1	-1
74129	Dmgdh	1	2	1	-1	-1
21818	Tgm3	1	2	1	-1	-1
17086	Ncr1	1	2	1	-1	-1
232440	H2afj	1	2	1	-1	-1
101612	Grwd1	1	2	1	-1	-1
68106	Nt5c3l	1	2	1	-1	-1
77034	2510039O18Rik	1	2	1	-1	-1
14659	Glrp1	1	2	1	-1	-1
64290	Foxb1	1	2	1	-1	-1
14151	Fech	1	2	1	-1	-1
68379	Ciz1	1	2	1	-1	-1
13361	Dhfr	1	2	1	-1	-1
18313	Olfr16	1	2	1	-1	-1
228775	Trib3	1	2	1	-1	-1
235293	Sc5d	1	2	1	-1	-1
19276	Ptprn2	1	2	1	-1	-1
15953	Ifi47	1	2	1	-1	-1
22339	Vegfa	1	2	1	-1	-1
14602	Ghrhr	1	2	1	-1	-1
18789	Papola	1	2	1	-1	-1
97402	C86187	1	2	1	-1	-1
22232	Slc35a2	1	2	1	-1	-1
18113	Nnmt	2	3	2	-1	-1
22174	Tyro3	2	3	2	-1	-1
17846	Commd1	2	3	2	-1	-1
20307	Ccl8	2	3	2	-1	-1
338359	Supv3l1	2	3	2	-1	-1
20935	Surf6	2	3	2	-1	-1
20425	Shmt1	2	3	2	-1	-1
246104	Rhbdl3	2	3	2	-1	-1
11800	Api5	2	3	2	-1	-1
12125	Bcl2l11	2	3	2	-1	-1
54722	Dfna5	2	3	2	-1	-1
15979	Ifngr1	2	3	2	-1	-1
68041	Mid1ip1	2	3	2	-1	-1
110911	Cds2	2	3	2	-1	-1
14029	Evx2	2	3	2	-1	-1
16865	Lgtn	2	3	2	-1	-1
22036	Traip	2	3	2	-1	-1
494504	Apcdd1	2	3	2	-1	-1
27886	Dgcr14	2	3	2	-1	-1
382620	Tmed8	2	3	2	-1	-1
16800	Arhgef2	2	3	2	-1	-1
23805	Apc2	2	3	2	-1	-1
18761	Prkcq	2	3	2	-1	-1
14297	Fxn	2	3	2	-1	-1
12509	Cd59a	2	3	2	-1	-1
218832	Polr3a	2	3	2	-1	-1
68059	Tm9sf2	2	3	2	-1	-1
107358	Tm9sf3	2	3	2	-1	-1
19132	Prph	2	3	2	-1	-1
14187	Akr1b8	2	3	2	-1	-1
57247	Zfp276	2	3	2	-1	-1
228875	Slc35c2	2	3	2	-1	-1
18770	Pklr	2	3	2	-1	-1
68468	Ly6g6c	2	3	2	-1	-1
14062	F2r	2	3	2	-1	-1
17150	Mfap2	2	3	2	-1	-1
20303	Ccl4	2	3	2	-1	-1
54123	Irf7	2	3	2	-1	-1
16977	Lrrc23	2	3	2	-1	-1
97690	C77027	2	3	2	-1	-1
102657	Cd276	2	3	2	-1	-1
12075	Bfsp1	2	3	2	-1	-1
15465	Hrh1	2	3	2	-1	-1
102247	Agpat6	2	3	2	-1	-1
67287	Parp6	2	3	2	-1	-1
51811	Clec4f	2	3	2	-1	-1
54204	41883	2	3	2	-1	-1
16889	Lipa	2	3	2	-1	-1
20304	Ccl5	2	3	2	-1	-1
11567	Avil	2	3	2	-1	-1
16419	Itgb5	2	3	2	-1	-1
20520	Slc22a5	2	3	2	-1	-1
17760	Mtap6	2	3	2	-1	-1
18476	Pafah1b3	2	3	2	-1	-1
22696	Zfp37	2	3	2	-1	-1
545814	Smok3a	2	3	2	-1	-1
94181	Nans	2	3	2	-1	-1
20908	Stx3	2	3	2	-1	-1
13095	Cyp2c29	2	3	2	-1	-1
20198	S100a4	2	3	2	-1	-1
12816	Col12a1	2	3	2	-1	-1
22417	Wnt4	2	3	2	-1	-1
22259	Nr1h3	2	3	2	-1	-1
12180	Smyd1	2	3	2	-1	-1
19356	Rad17	2	3	2	-1	-1
70356	St13	2	3	2	-1	-1
68832	1110057K04Rik	2	3	2	-1	-1
16431	Itm2a	2	3	2	-1	-1
14245	Lpin1	2	3	2	-1	-1
16450	Jag2	2	3	2	-1	-1
67849	Cdca5	2	3	2	-1	-1
107753	Lgals2	2	3	2	-1	-1
66799	Ube2w	2	3	2	-1	-1
72055	Slc38a10	2	3	2	-1	-1
13849	Ephx1	2	3	2	-1	-1
15360	Hmgcs2	2	3	2	-1	-1
17703	Msx3	2	3	2	-1	-1
16912	Psmb9	2	3	2	-1	-1
98314	D2hgdh	2	3	2	-1	-1
14702	Gng2	2	3	2	-1	-1
12643	Chad	2	3	2	-1	-1
12797	Cnn1	2	3	2	-1	-1
214547	She	2	3	2	-1	-1
11610	Agtrap	2	3	2	-1	-1
17222	Anapc1	2	3	2	-1	-1
72462	Rrp1b	2	3	2	-1	-1
19263	Ptprb	2	3	2	-1	-1
29869	Ulk2	2	3	2	-1	-1
11409	Acads	2	3	2	-1	-1
17829	Muc1	2	3	2	-1	-1
23801	Aloxe3	2	3	2	-1	-1
232187	Smyd5	2	3	2	-1	-1
12908	Crat	2	3	2	-1	-1
54218	B3galt4	2	3	2	-1	-1
18212	Ntrk2	2	3	2	-1	-1
52199	D8Ertd107e	2	3	2	-1	-1
110308	Krt5	2	3	2	-1	-1
16415	Itgb2l	2	3	2	-1	-1
15384	Hnrnpab	2	3	2	-1	-1
14389	Gab2	2	3	2	-1	-1
56380	Arid3b	2	3	2	-1	-1
229905	Ccbl2	2	3	2	-1	-1
66174	Nudt14	2	3	2	-1	-1
97112	Nmd3	2	3	2	-1	-1
22355	Vipr2	2	3	2	-1	-1
53611	Vti1a	2	3	2	-1	-1
18227	Nr4a2	2	3	2	-1	-1
234724	Tat	2	3	2	-1	-1
53313	Atp2a3	2	3	2	-1	-1
57267	Apba3	2	3	2	-1	-1
17344	Pias2	2	3	2	-1	-1
16495	Kcna7	2	3	2	-1	-1
20779	Src	2	3	2	-1	-1
26462	Txnrd2	2	3	2	-1	-1
15227	Foxf1a	2	3	2	-1	-1
13924	Ptprv	2	3	2	-1	-1
22240	Dpysl3	2	3	2	-1	-1
56278	Gkap1	2	3	2	-1	-1
14038	Expi	2	3	2	-1	-1
232976	Zfp574	2	3	2	-1	-1
16159	Il12a	2	3	2	-1	-1
12006	Axin2	2	3	2	-1	-1
21834	Thrb	2	3	2	-1	-1
16528	Kcnk4	2	3	2	-1	-1
19079	Prkab1	2	3	2	-1	-1
20556	Slfn2	2	3	2	-1	-1
11634	Aire	2	3	2	-1	-1
15396	Hoxa11	2	3	2	-1	-1
72658	2700097O09Rik	2	3	2	-1	-1
75007	Fam63a	2	3	2	-1	-1
12455	Ccnt1	2	3	2	-1	-1
30934	Tor1b	2	3	2	-1	-1
15466	Hrh2	2	3	2	-1	-1
54369	Nme6	2	3	2	-1	-1
11622	Ahr	2	3	2	-1	-1
16169	Il15ra	2	3	2	-1	-1
18585	Pde9a	2	3	2	-1	-1
54199	Ccrl2	2	3	2	-1	-1
223453	Dap	2	3	2	-1	-1
12516	Cd7	2	3	2	-1	-1
19039	Lgals3bp	2	3	2	-1	-1
18164	Nptx1	2	3	2	-1	-1
20675	Sox3	2	3	2	-1	-1
286940	Flnb	2	3	2	-1	-1
17769	Mthfr	2	3	2	-1	-1
22793	Zyx	2	3	2	-1	-1
67065	Polr3d	2	3	2	-1	-1
69071	Tmem97	2	3	2	-1	-1
14371	Fzd9	2	3	2	-1	-1
59048	C1galt1c1	2	3	2	-1	-1
230249	AI314180	2	3	2	-1	-1
22755	Zfp93	2	3	2	-1	-1
242474	D730040F13Rik	2	3	2	-1	-1
71838	Phf7	2	3	2	-1	-1
18231	Nxph1	2	3	2	-1	-1
26420	Mapk9	2	3	2	-1	-1
227707	BC005624	2	3	2	-1	-1
18518	Igbp1	2	3	2	-1	-1
29810	Bag3	2	3	2	-1	-1
55979	Agpat1	2	3	2	-1	-1
171531	Mlph	2	3	2	-1	-1
108687	Edem2	2	3	2	-1	-1
19134	Prpf4b	2	3	2	-1	-1
66058	Tmem176a	2	3	2	-1	-1
16653	Kras	2	3	2	-1	-1
13418	Dnajc1	2	3	2	-1	-1
13844	Ephb2	2	3	2	-1	-1
21949	Tnfsf8	2	3	2	-1	-1
110074	Dut	2	3	2	-1	-1
106326	Osbpl11	2	3	2	-1	-1
67149	Nkain1	2	3	2	-1	-1
14562	Gdf3	2	3	2	-1	-1
69269	Scnm1	2	3	2	-1	-1
68655	Fndc1	2	3	2	-1	-1
15511	Hspa1b	2	3	2	-1	-1
16670	Krt32	2	3	2	-1	-1
13388	Dll1	2	3	2	-1	-1
21681	Thoc4	2	3	2	-1	-1
66929	Asf1b	2	3	2	-1	-1
20410	Sorbs3	2	3	2	-1	-1
17912	Myo1b	2	3	2	-1	-1
20851	Stat5b	2	3	2	-1	-1
30938	Fgd3	2	3	2	-1	-1
18858	Pmp22	2	3	2	-1	-1
66515	Cul7	2	3	2	-1	-1
232807	Ppp1r12c	2	3	2	-1	-1
21814	Tgfbr3	2	3	2	-1	-1
66857	Plbd1	2	3	2	-1	-1
244216	Zfp771	2	3	2	-1	-1
20753	Sprr1a	2	3	2	-1	-1
27993	Imp4	2	3	2	-1	-1
14539	Opn1mw	2	3	2	-1	-1
12469	Cct8	2	3	2	-1	-1
66084	Rmnd1	2	3	2	-1	-1
109711	Actn1	2	3	2	-1	-1
18312	Olfr15	2	3	2	-1	-1
257633	Acsf3	2	3	2	-1	-1
17002	Ltf	2	3	2	-1	-1
15551	Htr1b	2	3	2	-1	-1
66131	Tipin	2	3	2	-1	-1
72106	Jmjd8	2	3	2	-1	-1
18139	Zfml	2	3	2	-1	-1
20621	Snn	2	3	2	-1	-1
218397	Rasa1	2	3	2	-1	-1
20534	Slc4a1ap	2	3	2	-1	-1
73112	3110003A17Rik	2	3	2	-1	-1
11771	Ap2a1	2	3	2	-1	-1
18094	Nkx2-9	2	3	2	-1	-1
54135	Lsr	2	3	2	-1	-1
23957	Nr0b2	2	3	2	-1	-1
15382	Hnrnpa1	2	3	2	-1	-1
66913	Kdelr2	2	3	2	-1	-1
11647	Alpl	2	3	2	-1	-1
20336	Exoc4	2	3	2	-1	-1
13527	Dtna	2	3	2	-1	-1
16678	Krt1	2	3	2	-1	-1
57435	Plin4	2	3	2	-1	-1
15926	Idh1	2	3	2	-1	-1
11906	Zfhx3	2	3	2	-1	-1
17886	Myh9	2	3	2	-1	-1
18578	Pde4b	2	3	2	-1	-1
12677	Vsx2	2	3	2	-1	-1
15483	Hsd11b1	2	3	2	-1	-1
17149	Magoh	2	3	2	-1	-1
76893	Lass2	2	3	2	-1	-1
227619	Man1b1	2	3	2	-1	-1
22004	Tpm2	2	3	2	-1	-1
54353	Skap2	2	3	2	-1	-1
19340	Rab3d	2	3	2	-1	-1
13859	Eps15l1	2	3	2	-1	-1
15116	Has1	2	3	2	-1	-1
53322	Nucb2	2	3	2	-1	-1
27428	Shroom3	2	3	2	-1	-1
12854	Cort	2	3	2	-1	-1
56632	Sphk2	2	3	2	-1	-1
98417	Cnih4	2	3	2	-1	-1
18117	Cox4nb	2	3	2	-1	-1
216197	Ckap4	2	3	2	-1	-1
12835	Col6a3	2	3	2	-1	-1
67053	Rpp14	2	3	2	-1	-1
18222	Numb	2	3	2	-1	-1
53415	Htatip2	2	3	2	-1	-1
67892	1810063B05Rik	2	3	2	-1	-1
70097	Sash1	2	3	2	-1	-1
12834	Col6a2	2	3	2	-1	-1
237336	Tbpl1	2	3	2	-1	-1
20641	Snrpd1	2	3	2	-1	-1
94212	Pag1	2	3	2	-1	-1
19693	Reg2	2	3	2	-1	-1
11553	Adra2c	2	3	2	-1	-1
319710	Frmd6	2	3	2	-1	-1
73674	Wdr75	2	3	2	-1	-1
18799	Plcd1	2	3	2	-1	-1
12367	Casp3	2	3	2	-1	-1
20431	Si	2	3	2	-1	-1
229512	Smg5	2	3	2	-1	-1
209039	Tenc1	2	3	2	-1	-1
11480	Acvr2a	2	3	2	-1	-1
30865	C78513	2	3	2	-1	-1
192196	Luc7l2	2	3	2	-1	-1
140781	Myh7	2	3	2	-1	-1
14284	Fosl2	2	3	2	-1	-1
14300	Frg1	2	3	2	-1	-1
20723	Serpinb9	2	3	2	-1	-1
20440	St6gal1	2	3	2	-1	-1
353310	Zfp703	2	3	2	-1	-1
15410	Hoxb3	2	3	2	-1	-1
12286	Cacna1a	2	3	2	-1	-1
16150	Ikbkb	2	3	2	-1	-1
21425	Tcfeb	2	3	2	-1	-1
28088	D10Wsu52e	2	3	2	-1	-1
242687	Wasf2	2	3	2	-1	-1
12054	Bcl7b	2	3	2	-1	-1
75553	Zc3h14	2	3	2	-1	-1
14778	Gpx3	2	3	2	-1	-1
56196	Tdp2	2	3	2	-1	-1
14633	Gli2	2	3	2	-1	-1
64930	Tsc1	2	3	2	-1	-1
12921	Crhr1	2	3	2	-1	-1
12943	Pcdha10	2	3	2	-1	-1
225215	Rsl24d1	2	3	2	-1	-1
17165	Mapkapk5	2	3	2	-1	-1
381845	2310014L17Rik	2	3	2	-1	-1
15476	Hs3st1	2	3	2	-1	-1
56523	Pmfbp1	2	3	2	-1	-1
16325	Inhbc	2	3	2	-1	-1
330177	Taok3	2	3	2	-1	-1
234779	Plcg2	2	3	2	-1	-1
71919	Rpap3	2	3	2	-1	-1
20365	Serf1	2	3	2	-1	-1
66585	Snrnp40	2	3	2	-1	-1
26367	Ceacam2	2	3	2	-1	-1
20711	Spi15	2	3	2	-1	-1
27275	Nufip1	2	3	2	-1	-1
11517	Adcyap1r1	2	3	2	-1	-1
13838	Epha4	2	3	2	-1	-1
11865	Arntl	2	3	2	-1	-1
23999	Twf2	2	3	2	-1	-1
67883	Uxs1	2	3	2	-1	-1
21909	Tlx2	2	3	2	-1	-1
28030	Gfm1	2	3	2	-1	-1
72039	Mccc1	2	3	2	-1	-1
210992	Lpcat1	2	3	2	-1	-1
22317	Vamp1	2	3	2	-1	-1
66443	Tnfaip8l1	2	3	2	-1	-1
50912	Exosc10	2	3	2	-1	-1
22247	Umps	2	3	2	-1	-1
75731	5133401N09Rik	2	3	2	-1	-1
18752	Prkcc	2	3	2	-1	-1
66849	Ppp1r2	2	3	2	-1	-1
72129	Pex13	2	3	2	-1	-1
56485	Slc2a5	2	3	2	-1	-1
54189	Rabep1	2	3	2	-1	-1
56506	Cib2	2	3	2	-1	-1
252875	Mios	2	3	2	-1	-1
26397	Map2k3	2	3	2	-1	-1
74153	Uba7	2	3	2	-1	-1
69048	Slc30a5	2	3	2	-1	-1
19687	Rfc1	2	3	2	-1	-1
67037	Pmf1	2	3	2	-1	-1
26433	Plod3	2	3	2	-1	-1
18846	Plxna3	2	3	2	-1	-1
21415	Tcf7l1	2	3	2	-1	-1
70533	Btf3l4	2	3	2	-1	-1
74134	Cyp2s1	2	3	2	-1	-1
66234	Sc4mol	2	3	2	-1	-1
13019	Ctf1	2	3	2	-1	-1
64602	Ireb2	2	3	2	-1	-1
107513	Ssr1	2	3	2	-1	-1
52700	Txndc17	2	3	2	-1	-1
18816	Serpinf2	2	3	2	-1	-1
66194	Pycrl	2	3	2	-1	-1
20768	Sephs2	2	3	2	-1	-1
22422	Wnt7b	2	3	2	-1	-1
15550	Htr1a	2	3	2	-1	-1
17685	Msh2	2	3	2	-1	-1
170938	Zfp617	2	3	2	-1	-1
228564	Frmd5	2	3	2	-1	-1
67973	Mphosph10	2	3	2	-1	-1
226144	Erlin1	2	3	2	-1	-1
72113	Adck1	2	3	2	-1	-1
26429	Orc5	2	3	2	-1	-1
17765	Mtf2	2	3	2	-1	-1
67389	Fam132a	2	3	2	-1	-1
69668	Ccdc115	2	3	2	-1	-1
16424	Itih1	2	3	2	-1	-1
19157	Cyth1	2	3	2	-1	-1
15525	Hspa4	2	3	2	-1	-1
13848	Ephb6	2	3	2	-1	-1
67236	Cinp	2	3	2	-1	-1
18861	Pms2	2	3	2	-1	-1
56043	Akr1e1	2	3	2	-1	-1
67967	Pold3	2	3	2	-1	-1
56150	Mad2l1	2	3	2	-1	-1
72198	Skiv2l2	2	3	2	-1	-1
228140	Tnks1bp1	2	3	2	-1	-1
214932	Cecr5	2	3	2	-1	-1
12580	Cdkn2c	2	3	2	-1	-1
72508	Rps6kb1	2	3	2	-1	-1
14191	Fgr	2	3	2	-1	-1
217109	Utp18	2	3	2	-1	-1
22157	Tulp1	2	3	2	-1	-1
21399	Tcea1	2	3	2	-1	-1
108657	Rnpepl1	2	3	2	-1	-1
19878	Rock2	2	3	2	-1	-1
67399	Pdlim7	2	3	2	-1	-1
20927	Abcc8	2	3	2	-1	-1
18400	Slc22a18	2	3	2	-1	-1
14780	Gpx5	2	3	2	-1	-1
51812	Mcrs1	2	3	2	-1	-1
17393	Mmp7	2	3	2	-1	-1
11428	Aco1	2	3	2	-1	-1
67458	Ergic1	2	3	2	-1	-1
14860	Gsta4	2	3	2	-1	-1
17896	Myl4	2	3	2	-1	-1
18772	Pkp1	2	3	2	-1	-1
19183	Psmc3ip	2	3	2	-1	-1
66597	Trim13	2	3	2	-1	-1
11637	Ak2	2	3	2	-1	-1
73699	Ppp2r1b	2	3	2	-1	-1
99982	Kdm1a	2	3	2	-1	-1
69232	Qrich1	2	3	2	-1	-1
223753	Cerk	2	3	2	-1	-1
66447	Mgst3	2	3	2	-1	-1
17523	Mpo	2	3	2	-1	-1
56017	Slc2a8	2	3	2	-1	-1
12304	Pdia4	2	3	2	-1	-1
18634	Pex7	2	3	2	-1	-1
18214	Ddr2	2	3	2	-1	-1
21645	Tcte1	2	3	2	-1	-1
13180	Pcbd1	2	3	2	-1	-1
52245	Commd2	2	3	2	-1	-1
232210	8430410A17Rik	2	3	2	-1	-1
20227	Sart1	2	3	2	-1	-1
51875	Tmem141	2	3	2	-1	-1
21678	Tead3	2	3	2	-1	-1
22694	Zfp35	2	3	2	-1	-1
66680	3230401D17Rik	2	3	2	-1	-1
66230	Mrps28	2	3	2	-1	-1
67212	Mrpl55	2	3	2	-1	-1
12632	Cfl2	2	3	2	-1	-1
69534	Avpi1	2	3	2	-1	-1
19017	Ppargc1a	2	3	2	-1	-1
232791	Cnot3	2	3	2	-1	-1
67958	2610101N10Rik	2	3	2	-1	-1
15408	Hoxb13	2	3	2	-1	-1
18553	Pcsk6	2	3	2	-1	-1
18845	Plxna2	2	3	2	-1	-1
232811	Suv420h2	2	3	2	-1	-1
16452	Jak2	2	3	2	-1	-1
53883	Celsr2	2	3	2	-1	-1
28113	Tinf2	2	3	2	-1	-1
53868	Rab25	2	3	2	-1	-1
30791	Slc39a1	2	3	2	-1	-1
68493	Ndufaf4	2	3	2	-1	-1
110109	Nop2	2	3	2	-1	-1
14042	Ext1	2	3	2	-1	-1
13800	Enah	2	3	2	-1	-1
11747	Anxa5	2	3	2	-1	-1
330817	Dhps	2	3	2	-1	-1
55925	Syt8	2	3	2	-1	-1
27397	Mrpl17	2	3	2	-1	-1
16362	Irf1	2	3	2	-1	-1
12287	Cacna1b	2	3	2	-1	-1
14419	Gal	2	3	2	-1	-1
108655	Foxp1	2	3	2	-1	-1
22693	Zfp30	2	3	2	-1	-1
75705	Eif4b	2	3	2	-1	-1
97784	C76472	2	3	2	-1	-1
66890	Lman2	2	3	2	-1	-1
66423	2410022L05Rik	2	3	2	-1	-1
16145	Igtp	2	3	2	-1	-1
212627	Prpsap2	2	3	2	-1	-1
20818	Srprb	2	3	2	-1	-1
17993	Ndufs4	2	3	2	-1	-1
81018	Rnf114	2	3	2	-1	-1
216846	Cntrob	2	3	2	-1	-1
223770	Brd1	2	3	2	-1	-1
12511	Cd6	2	3	2	-1	-1
69241	Polr2d	2	3	2	-1	-1
16618	Klk1b26	2	3	2	-1	-1
231600	Chfr	2	3	2	-1	-1
67457	Frmd8	2	3	2	-1	-1
19395	Rasgrp2	2	3	2	-1	-1
20604	Sst	2	3	2	-1	-1
22671	Rnf112	2	3	2	-1	-1
228361	Ambra1	2	3	2	-1	-1
14897	Trip12	2	3	2	-1	-1
68521	Fam189b	2	3	2	-1	-1
67255	Zfp422	2	3	2	-1	-1
76900	Ssbp4	2	3	2	-1	-1
18081	Ninj1	2	3	2	-1	-1
30941	Usp21	2	3	2	-1	-1
216151	Polrmt	2	3	2	-1	-1
320011	Uggt1	2	3	2	-1	-1
27277	Golga5	2	3	2	-1	-1
71770	Ap2b1	2	3	2	-1	-1
26390	Mapkbp1	2	3	2	-1	-1
67905	Ppm1m	2	3	2	-1	-1
22193	Ube2e3	2	3	2	-1	-1
14582	Gfi1b	2	3	2	-1	-1
225027	Srsf7	2	3	2	-1	-1
12753	Clock	2	3	2	-1	-1
227683	Coq4	2	3	2	-1	-1
270163	Myo9a	2	3	2	-1	-1
235036	Ppan	2	3	2	-1	-1
66462	2810428I15Rik	2	3	2	-1	-1
12723	Clcn1	2	3	2	-1	-1
11447	Chrnd	2	3	2	-1	-1
13590	Lefty1	2	3	2	-1	-1
20379	Sfrp4	2	3	2	-1	-1
66354	Snw1	2	3	2	-1	-1
12460	Ccs	2	3	2	-1	-1
55989	Nop58	2	3	2	-1	-1
66151	Prr13	2	3	2	-1	-1
80743	Vps16	2	3	2	-1	-1
67890	Ufm1	2	3	2	-1	-1
54391	Rfk	2	3	2	-1	-1
216169	Fam108a	2	3	2	-1	-1
56041	Uso1	2	3	2	-1	-1
19411	Rarg	2	3	2	-1	-1
100163	Pafah2	2	3	2	-1	-1
107375	Slc25a45	2	3	2	-1	-1
21400	Tcea2	2	3	2	-1	-1
68431	Fbxl15	2	3	2	-1	-1
224045	Eif2b5	2	3	2	-1	-1
56399	Akap8	2	3	2	-1	-1
23917	Impdh1	2	3	2	-1	-1
192232	Hps4	2	3	2	-1	-1
12181	Bop1	2	3	2	-1	-1
244962	Snx14	2	3	2	-1	-1
18120	Mrpl49	2	3	2	-1	-1
68219	Nudt21	2	3	2	-1	-1
13131	Dab1	2	3	2	-1	-1
66072	Sdhaf2	2	3	2	-1	-1
19141	Lgmn	2	3	2	-1	-1
76130	Las1l	2	3	2	-1	-1
73945	Otud4	2	3	2	-1	-1
19063	Ppt1	2	3	2	-1	-1
67270	Mrpl42	2	3	2	-1	-1
52064	Coq5	2	3	2	-1	-1
27373	Csnk1e	2	3	2	-1	-1
16582	Kifc3	2	3	2	-1	-1
140858	Wdr5	3	4	3	-1	-1
67134	Nop56	3	4	3	-1	-1
14760	Gpr19	3	4	3	-1	-1
231050	Galnt11	3	4	3	-1	-1
20648	Snta1	3	4	3	-1	-1
103468	Nup107	3	4	3	-1	-1
84092	Usp8	3	4	3	-1	-1
72075	Ogfr	3	4	3	-1	-1
12909	Crcp	3	4	3	-1	-1
20163	Rsu1	3	4	3	-1	-1
19159	Cyth3	3	4	3	-1	-1
54384	Mtmr7	3	4	3	-1	-1
195040	Tmem199	3	4	3	-1	-1
105148	Iars	3	4	3	-1	-1
14043	Ext2	3	4	3	-1	-1
53333	Tomm40	3	4	3	-1	-1
68209	Rnaseh2c	3	4	3	-1	-1
108116	Slco3a1	3	4	3	-1	-1
17158	Man2a1	3	4	3	-1	-1
14894	Gtl3	3	4	3	-1	-1
18984	Por	3	4	3	-1	-1
17936	Nab1	3	4	3	-1	-1
22269	Upk2	3	4	3	-1	-1
69077	Psmd11	3	4	3	-1	-1
66566	2310079N02Rik	3	4	3	-1	-1
68134	Upf3b	3	4	3	-1	-1
67898	Pef1	3	4	3	-1	-1
74374	Clec16a	3	4	3	-1	-1
80280	Cdk5rap3	3	4	3	-1	-1
56494	Gosr2	3	4	3	-1	-1
69666	Psmg4	3	4	3	-1	-1
67661	Ift172	3	4	3	-1	-1
83797	Smarcd1	3	4	3	-1	-1
15530	Hspg2	3	4	3	-1	-1
19268	Ptprf	3	4	3	-1	-1
243272	Sbno1	3	4	3	-1	-1
72722	Fam98a	3	4	3	-1	-1
20602	Ncor2	3	4	3	-1	-1
269378	Ahcy	3	4	3	-1	-1
16333	Ins1	3	4	3	-1	-1
18100	Mrpl40	3	4	3	-1	-1
22248	Unc119	3	4	3	-1	-1
52323	Klhl7	3	4	3	-1	-1
17210	Mcl1	3	4	3	-1	-1
54383	Phc2	3	4	3	-1	-1
66231	Thoc7	3	4	3	-1	-1
57376	Smarce1	3	4	3	-1	-1
27643	Ubl4	3	4	3	-1	-1
23963	Odz1	3	4	3	-1	-1
272359	Irf2bp1	3	4	3	-1	-1
52535	Mett11d1	3	4	3	-1	-1
52626	Cdkn2aipnl	3	4	3	-1	-1
14466	Gba	3	4	3	-1	-1
216873	Spag7	3	4	3	-1	-1
66126	Elof1	3	4	3	-1	-1
17681	Msc	3	4	3	-1	-1
71982	Snx10	3	4	3	-1	-1
104831	Ptpn23	3	4	3	-1	-1
67726	Fam114a2	3	4	3	-1	-1
15571	Elavl3	3	4	3	-1	-1
22122	Tsta3	3	4	3	-1	-1
12850	Coq7	3	4	3	-1	-1
214162	Mll1	3	4	3	-1	-1
230598	Nrd1	3	4	3	-1	-1
66433	Chchd7	3	4	3	-1	-1
66154	Tmem14c	3	4	3	-1	-1
66615	Atg4b	3	4	3	-1	-1
15166	Hcn2	3	4	3	-1	-1
26379	Esrra	3	4	3	-1	-1
17758	Mtap4	3	4	3	-1	-1
11757	Prdx3	3	4	3	-1	-1
67949	Mki67ip	3	4	3	-1	-1
104318	Csnk1d	3	4	3	-1	-1
68205	Urm1	3	4	3	-1	-1
266692	Cpne1	3	4	3	-1	-1
13382	Dld	3	4	3	-1	-1
12539	Cdc37	3	4	3	-1	-1
170759	Atp13a1	3	4	3	-1	-1
68944	Tmco1	3	4	3	-1	-1
13496	Arid3a	3	4	3	-1	-1
58230	Rnf8	3	4	3	-1	-1
68728	Trp53inp2	3	4	3	-1	-1
226641	Atf6	3	4	3	-1	-1
67952	Tomm20	3	4	3	-1	-1
12660	Chka	3	4	3	-1	-1
67026	Thap4	3	4	3	-1	-1
11736	Ankfy1	3	4	3	-1	-1
13185	Dscr3	3	4	3	-1	-1
20606	Sstr2	3	4	3	-1	-1
13728	Mark2	3	4	3	-1	-1
233863	Gtf3c1	3	4	3	-1	-1
83796	Smarcd2	3	4	3	-1	-1
21771	Cirh1a	3	4	3	-1	-1
110157	Raf1	3	4	3	-1	-1
12426	Cckbr	3	4	3	-1	-1
110826	Etfb	3	4	3	-1	-1
66271	Tmem126a	3	4	3	-1	-1
22770	Zhx1	3	4	3	-1	-1
53885	Nphp1	3	4	3	-1	-1
230737	Gnl2	3	4	3	-1	-1
13350	Dgat1	3	4	3	-1	-1
60315	Myg1	3	4	3	-1	-1
209354	Eif2b1	3	4	3	-1	-1
68730	Dus1l	3	4	3	-1	-1
14200	Fhl2	3	4	3	-1	-1
68948	1500011H22Rik	3	4	3	-1	-1
56418	Ykt6	3	4	3	-1	-1
22365	Vps45	3	4	3	-1	-1
56748	Nfu1	3	4	3	-1	-1
68961	Phkg2	3	4	3	-1	-1
67955	Sugt1	3	4	3	-1	-1
11677	Akr1b3	3	4	3	-1	-1
108671	Dnajc9	3	4	3	-1	-1
67308	Mrpl46	3	4	3	-1	-1
21767	Tex264	3	4	3	-1	-1
93765	Ube2n	3	4	3	-1	-1
66618	Snrnp27	3	4	3	-1	-1
66627	Ogfod2	3	4	3	-1	-1
22214	Ube2h	3	4	3	-1	-1
58200	Ppp1r1a	3	4	3	-1	-1
13202	Ddt	3	4	3	-1	-1
101568	Vrk3	3	4	3	-1	-1
12497	Entpd6	3	4	3	-1	-1
22276	Uros	3	4	3	-1	-1
27998	Exosc5	3	4	3	-1	-1
56440	Snx1	3	4	3	-1	-1
13198	Ddit3	3	4	3	-1	-1
14645	Glul	3	4	3	-1	-1
67834	Idh3a	3	4	3	-1	-1
110208	Pgd	3	4	3	-1	-1
241296	Lrrc8a	3	4	3	-1	-1
226591	Tiprl	3	4	3	-1	-1
56480	Tbk1	3	4	3	-1	-1
17164	Mapkapk2	3	4	3	-1	-1
16510	Kcnh1	3	4	3	-1	-1
68011	Snrpg	3	4	3	-1	-1
15587	Hyal2	3	4	3	-1	-1
68090	Yif1a	3	4	3	-1	-1
53375	Mtx2	3	4	3	-1	-1
72083	Mzt2	3	4	3	-1	-1
13726	Emd	3	4	3	-1	-1
29816	Hip1r	3	4	3	-1	-1
67125	Tspan31	3	4	3	-1	-1
69956	Ptcd3	3	4	3	-1	-1
72162	Dhx36	3	4	3	-1	-1
245877	Mtap7d1	3	4	3	-1	-1
102857	Slc6a8	3	4	3	-1	-1
58875	Hibadh	3	4	3	-1	-1
57312	Mrps31	3	4	3	-1	-1
26901	Deb1	3	4	3	-1	-1
107702	Rnh1	3	4	3	-1	-1
110012	Gm16517	3	4	3	-1	-1
13002	Dnajc5	3	4	3	-1	-1
210376	Mtmr9	3	4	3	-1	-1
18429	Oxt	3	4	3	-1	-1
60321	Wbp11	3	4	3	-1	-1
69163	Mrpl44	3	4	3	-1	-1
68083	Pak1ip1	3	4	3	-1	-1
217342	Ube2o	3	4	3	-1	-1
12215	Bsg	3	4	3	-1	-1
11991	Hnrnpd	3	4	3	-1	-1
66310	Dpy30	3	4	3	-1	-1
67942	Atp5g2	3	4	3	-1	-1
75483	Cox8c	3	4	3	-1	-1
53607	Snrpa	3	4	3	-1	-1
17256	Mea1	3	4	3	-1	-1
11842	Arf3	3	4	3	-1	-1
193385	Fam65b	3	4	3	-1	-1
15273	Hivep2	3	4	3	-1	-1
30853	Mlf2	3	4	3	-1	-1
[truncated: 6,590 more rows]

## Sheet: Metacore-SGZ-vs-SVZ
Interactions Report
	From		To
#	Network Object "FROM"	Object Type	Network Object "TO"	Object Type	Effect	Mechanism	Mus musculus	Link Info	References
1	EPAS1	Transcription factor	p27KIP1	Generic binding protein	Activation	Transcription regulation	x	HIF-1alpha and HIF-2alpha were able to induce the expression of the cyclin-dependent kinase inhibitor p27 on reporter gene and protein level.	19342889;23212661
2	DEC1 (Stra13)	Transcription factor	Bcl-3	Transcription factor	Unspecified	Transcription regulation	x	DEC1(bHLH-B2) occupies the Bcl-3 promoter	20032975
3	NRF3	Transcription factor	CYP19	Generic enzyme	Unspecified	Transcription regulation	x	Putative nrf binding site was found in the promoter of CYP19.	17909262
4	c-Jun	Transcription factor	DAD-1	Generic enzyme	Unspecified	Transcription regulation	x	DAD-1 promoter has a putative c-Jun-binding site.	15608294
5	Ephrin-B receptor 1	Receptor with enzyme activity	IRS-1	Generic binding protein	Unspecified	Phosphorylation	x	IRS-1 is a putative substrate of Ephrin-B receptor 1.	21966344
6	HMGI/Y	Transcription factor	ID3	Generic binding protein	Activation	Transcription regulation	x	HMGI/Y can bind to gene ID3 promoter and activates ID3 expression.	15313913
7	STAT5A	Transcription factor	SOCS3	Generic binding protein	Activation	Transcription regulation	x	STAT5A binds to gene SOCS3 promoter and activates SOCS3 expression.	15778369;18820682;21397011;24155890
8	SUZ12	Generic binding protein	SOCS3	Generic binding protein	Unspecified	Transcription regulation	x	SUZ12 co-regulates transcription of SOCS3.	16630818;22753940
9	DJ-1	Generic binding protein	NRB54	Generic binding protein	Inhibition	Binding	x	DJ-1 forms protein complexes with p54nrb and PSF and that these are the major DJ-1 interacting proteins in dopaminergic SH-SY5Y cells.	15790595;18439917
10	USF2	Transcription factor	HBB	Protein	Activation	Transcription regulation	x	USF2 binds to gene HBB promoter and activates HBB expression.	12582249;16943425;19704006
11	SP4	Transcription factor	p27KIP1	Generic binding protein	Activation	Transcription regulation	x	SP4 binds to gene p27KIP1 promoter and activates p27KIP1 expression.	17192405
12	ROCK	Protein kinase	PSMB4	Generic protease	Unspecified	Phosphorylation	x	PSMB4 is a potential substrate of ROCK.	22251793
13	ERK2 (MAPK1)	Protein kinase	CDC25C	Protein phosphatase	Activation	Phosphorylation	x	ERK2 (MAPK1) phosphorylates CDC25C and increases its activity.	16582626;17382881
14	GCR-alpha	Transcription factor	E-cadherin	Generic binding protein	Unspecified	Transcription regulation	x	E-cadherin was identificated as GCR-alpha transcription target by using chromatin immunoprecipitation analysis .	1754391;17559307
15	Karyopherin alpha 4	Transporter	Androgen receptor	Transcription factor	Unspecified	Transport	x	Karyopherin alpha 4 transports Androgen receptor .	24100013
16	c-Src	Protein kinase	MPDZ	Generic enzyme	Unspecified	Phosphorylation	x	C-Src phosphorylates MPDZ.	17936276
17	PKA-cat (cAMP-dependent)	Protein kinase	NCOA3 (pCIP/SRC3)	Generic binding protein	Activation	Phosphorylation	x	PKA-cat (cAMP-dependent) phosphorylates NCOA3 (pCIP/SRC3) and increases its activity.	15383283
18	Caspase-3	Generic protease	IL-16	Receptor ligand	Activation	Cleavage	x	Caspase-3 cleaves and activates IL-16 .	9422780;10479680;16805986
19	NeuroD1 (NDF1)	Transcription factor	c-Fos	Transcription factor	Activation	Transcription regulation	x	NeuroD1 (NDF1) binds to gene c-Fos promoter and activates c-Fos expression.	17254333
20	GCR-alpha	Transcription factor	IRP1	Generic enzyme	Activation	Transcription regulation	x	Glucocorticoid receptor in stress induces up-regulation of IRP-1, which subsequently enhances transferrin receptor-1 expression and down-regulates ferritin, causing iron accumulation in the liver.	21359952
21	FXR	Transcription factor	PLAT (TPA)	Generic protease	Unspecified	Transcription regulation	x	FXR interacts with Plat gene promoter.	20091679
22	HNF1-alpha	Transcription factor	DDC	Generic enzyme	Activation	Transcription regulation	x	HNF1-alpha binds to gene AADC promoter and cotransfection of HNF-1 cDNA into CA77 cells activates AADC nonneuronal promoter constructs.	8626808;19289501;23403033
23	Syk	Protein kinase	PKA-cat (cAMP-dependent)	Protein kinase	Inhibition	Phosphorylation	x	Syk phosphorylates and inhibits PKA-cat (cAMP-dependent) .	23447535
24	Androgen receptor	Transcription factor	LPP3	Protein phosphatase	Unspecified	Transcription regulation	x	Using the MNI algorithm, we identified LPP3 as AR downstream target gene in the AR pathway.	17299418
25	Furin	Generic protease	BMP1	Metalloprotease	Activation	Cleavage	x	Furin cleaves the prodomain from pro-BMP-1.	12637569;22355773;23335997
26	EDNRB	GPCR	G-protein alpha-i family	G-alpha	Activation	Transformation	x	EDNRB transforms GDP to GTP and activates G-protein alpha-i family.	10789830
27	STAT5	Transcription factor	EZH2	Generic enzyme	Activation	Binding	x	STAT5 tetramer bound the Igk intronic enhancer (Eki), which led to recruitment of the histone methyltransferase Ezh2. Ezh2 marked trimethylation of histone H3 at Lys27 (H3K27me3) throughout the k-chain joining region (Jk) to the k-chain constant region (Ck).	22037603
28	SMAD5	Transcription factor	Connexin 40	Generic channel	Unspecified	Transcription regulation	x	Smad1/5 bind to Connexin 40 promoter.	21764776
29	RBP-J kappa (CBF1)	Transcription factor	Neuropilin-1	Generic receptor	Unspecified	Transcription regulation	x	NICD/beta-catenin/RBP-J protein complex was formed on RBP-J binding sites of arterial marker genes (ephrinb2, neuropilin1, dll4, hes1, and cxcr4) specifically in arterial endothelial cells.	20404113
30	MYOG	Transcription factor	GABA-A receptor gamma-2 subunit	Ligand-gated ion channel	Unspecified	Transcription regulation	x	GABA-A receptor gamma-2 subunit promoter has a putative MYOG-binding site.	15608294
31	MKL1	Generic binding protein	FHL2	Generic binding protein	Activation	Transcription regulation	x	The relevance of androgen-induced MAL relocalization for SRF-dependent transcription was confirmed by chromatin immunoprecipitation experiments showing enrichment of MAL to SRF recruitment sites in the FHL2 promoter after androgen exposure.	22456196
32	SLUG	Transcription factor	MMP-17	Metalloprotease	Activation	Transcription regulation	x	SLUG regulated the transcription of MT4-MMP through direct binding to the E-box located in its proximal promoter.	20019845
33	PDGF-R-alpha	Receptor with enzyme activity	PKC-alpha	Protein kinase	Activation	Binding	x	PDGF-R-alpha probably binds to PKC-alpha in human B-cell lymphoma.	18277385;20124286
34	GCR-alpha	Transcription factor	Dopamine transporter	Transporter	Unspecified	Transcription regulation	x	Putative GCR-alpha binding site is found in gene SLC6A3 promoter.	10640687;20098621
35	LSD1	Generic enzyme	Cyclin B1	Generic binding protein	Activation	Transcription regulation	x	LSD1 co-activates transcription of Cyclin B1 .	24139802
36	S100A1	Generic binding protein	Ryanodine receptor 1	Ligand-gated ion channel	Activation	Binding	x	S100A1 physically interacts with Ryanodine receptor 1.	9298970;16683912;18650434
37	XIST	RNA	RPS4X	Generic binding protein	Unspecified	Transcription regulation	x	XIST co-regulates transcription of RPS4X .	19617692
38	ERK1/2	Protein kinase	MPP11	Generic binding protein	Unspecified	Phosphorylation	x	ERK1/2 phosphorylates MPP11 .	23712012
39	TFII-I	Transcription factor	Cyclin D3	Generic binding protein	Unspecified	Transcription regulation	x	TFII-I can bind to gene Cyclin D3 promoter.	18579769
40	NRB54	Generic binding protein	c-Fos	Transcription factor	Activation	Transcription regulation	x	ChIP assay of FOS gene is shown NANO at the promoter.	18077367
41	NRSF	Transcription factor	SIAT8C	Generic enzyme	Inhibition	Transcription regulation	x	SIAT8C was identificated as NRSF transcription target by using open source informatic framework Cistematic and validated by by chromatin immunoprecipitation followed by quantitative PCR.	16963704;17002790;17540862
42	HOXA9	Transcription factor	c-Myb	Transcription factor	Activation	Transcription regulation	x	Transcription factors HoxA9, Meis1, Pbx1 and Pbx2 bind in vivo to the c-myb locus and maintain its expression through different mechanisms in HPCs and leukemic cells.	14604967;16507773;18337761;22829978
43	CaMK II	Protein kinase	AAK1	Protein kinase	Unspecified	Phosphorylation	x	CaMK II phosphorylates AAK1 .	20071362
44	EZH2	Generic enzyme	hASH1	Transcription factor	Inhibition	Transcription regulation	x	EZH2 co-regulates transcription of hASH1 in teratocarcinoma cells.	16751344;19723660
45	SP3	Transcription factor	CIDE-A	Generic binding protein	Activation	Transcription regulation	x	Sp1 and Sp3 binds specifically to the two Sp1/Sp3-binding sites in the CIDE-A minimal promoter.	18033804
46	MSX1	Transcription factor	CLCN3	Voltage-gated ion channel	Inhibition	Transcription regulation	x	MSX1 binds to and represses the CLCN3 promoter.	22629437
47	Ephrin-A3	Receptor ligand	Ephrin-A receptor 4	Generic receptor	Activation	Binding	x	Ephrin-A3 binds to and activates Ephrin-A receptor 4 .	8755474;9321684;10661574;12496762;15561600;17875741;19734893;20936779
48	Aurora-A	Protein kinase	Spindlin	Protein	Unspecified	Phosphorylation	x	CENT1, DYNC1LI1, TUBB4, TUBG1, MAP7, NUSAP and SPIN are phosphorylated by AurA in vitro.	21072059;22258766
49	TFII-I	Transcription factor	Utrophin	Generic binding protein	Unspecified	Transcription regulation	x	TFII-I regulates transcription of Utrophin .	23831514
50	TFII-I	Transcription factor	ERK2 (MAPK1)	Protein kinase	Activation	Binding	x	TFII-I physically interacts with ERK2 (MAPK1) and increases its activity.	17052463
51	PKC	Protein kinase	Na(v) I alpha	Voltage-gated ion channel	Inhibition	Phosphorylation	x	PKC phosphorylates and inhibits Na(v) I alpha.	1322892;12359152;17073806;18408887
52	JunD	Transcription factor	SIAT4B	Generic enzyme	Inhibition	Transcription regulation	x	JunD probably regulates transcription of SIAT4B in human B-cell lymphoma.	18277385;23398888
53	AF-4	Transcription factor	HOXA9	Transcription factor	Unspecified	Transcription regulation	x	MLL-ENL specifically colocalized with AF4 and AF5q31 at promoter-adjacent regions of the HOXA9 and MEIS1 genes in HB1119 cells.	20153263;21896721
54	cPKC (conventional)	Protein kinase	K-RAS	RAS - superfamily	Activation	Phosphorylation	x	cPKC (conventional) phosphorylates and activates K-RAS .	20802526
55	ERK1 (MAPK3)	Protein kinase	Hic-5/ARA55	Generic binding protein	Unspecified	Phosphorylation	x	ERK1 (MAPK3) phosphorylates Hic-5/ARA55 .	20166139
56	ALK	Receptor with enzyme activity	SRm300	Generic binding protein	Unspecified	Phosphorylation	x	ALK phosphorylates SRm300 .	22886815
57	ERK1 (MAPK3)	Protein kinase	MAP7(EMAP115)	Generic binding protein	Unspecified	Phosphorylation	x	ERK1 (MAPK3) phosphorylates MAP7(EMAP115) .	16565220
58	GCR-alpha	Transcription factor	GC1QBP	Generic binding protein	Unspecified	Transcription regulation	x	5'-flanking DNA of mouse gC1qBP contains consensus elements for transcription factors SP1, AP-1 , AP-2 , C/EBP , GRE , HinF-C Wijnen, A, IRF , Isl-1 and SRF.	9524273
59	Calpain 1(mu)	Generic protease	Huntingtin	Generic binding protein	Inhibition	Cleavage	x	Huntingtin exon 1 is a predicted target of Calpain 1. Amino acid (AA) 15 is a potential Calpain 1 cleavage site. Blocking cleavage at AA 15 by VL12.3 binding prevents clearance of soluble mHDx-1.	21304966
60	ERK2 (MAPK1)	Protein kinase	CAR	Transcription factor	Inhibition	Phosphorylation	x	ERK1/2 interacts with phosphorylated CAR to repress de-phosphorylation of threonine 38, thereby preventing CAR activation.	21873423
61	Laminin 8	Receptor ligand	alpha-6/beta-4 integrin	Generic receptor	Activation	Binding	x	Laminin 8 binds to receptor alpha-6/beta-4 integrin and stimulates its activity.	10809728
62	HSPA4	Generic binding protein	UFO	Receptor with enzyme activity	Unspecified	Ubiquitination	x	HSPA4 ubiquitinates UFO .	23629654
63	CHD7	Generic enzyme	VEGF-A	Receptor ligand	Inhibition	Transcription regulation	x	CHD7 inhibits transcription of VEGF-A .	20657823
64	RING2	Generic enzyme	Pc2	Generic binding protein	Unspecified	Transcription regulation	x	The promoters for CBX2, CBX4, CBX8, PHC2, and BMI1 were occupied by the Ring1B and Suz12 proteins.	16169070;17296600;18927235;22226355;22325352
65	Ephrin-A receptor 5	Receptor with enzyme activity	MAP-1B	Generic binding protein	Unspecified	Phosphorylation	x	Ephrin-A receptor 5 phosphorylates MAP-1B .	22276854
66	ZAP70	Protein kinase	CDK1 (p34)	Protein kinase	Unspecified	Phosphorylation	x	ZAP70 phosphorylates CDK1.	19605366
67	ERK1/2	Protein kinase	eIF4B	Generic binding protein	Unspecified	Phosphorylation	x	Recombinant active ERK efficiently phosphorylated seven proteins (Nup50, DYNC1I2, DYNC1LI1, EPLINalpha, TBP1, BAF155 and Fam129b) and moderately phosphorylated six proteins (eIF4B, dynamin1, STI1, SGT, KAP-1 and hLOC67726) in vitro.	19767751
68	Calmodulin	Generic binding protein	GEM	Generic binding protein	Activation	Binding	x	Calmodulin binds to and activates GEM .	8810259;11395774;14701738;15860732;16242932
69	Tissue factor	Generic receptor	ITGA6	Generic receptor	Activation	Binding	x	F3 physically interacts with ITGA6 and increases its activity.	17901245
70	IKK-gamma	Generic binding protein	IRS-1	Generic binding protein	Inhibition	Binding	x	IKK-gamma physically interacts with IRS-1 and decreases its activity.	12351658;16754954
71	Ephrin-B receptor 2	Generic receptor	CDK1 (p34)	Protein kinase	Unspecified	Phosphorylation	x	CDK1 is a putative substrate of Ephrin-B receptor 2.	21966344
72	ATF-2	Transcription factor	ALDR	Generic enzyme	Unspecified	Transcription regulation	x	ATF-2 probably regulates transcription of ALDR.	15919796
73	c-Fos	Transcription factor	TFF1	Generic binding protein	Activation	Transcription regulation	x	Chromatin immunoprecipitation assays showed that the c-Fos and c-Jun were recruited to the pS2 and PR promoters.	16293641;16452188;22446103
74	OIP106	Generic binding protein	GABA-A receptor	Ligand-gated ion channel	Unspecified	Transport	x	OIP106 transports GABA-A receptor .	16380713
75	KLF13	Transcription factor	LDLR	Generic receptor	Inhibition	Transcription regulation	x	KLF13 binds to gene LDLR promoter and suppresses LDLR expression.	16303770
76	CDK1 (p34)	Protein kinase	ChAF1 subunit B	Generic binding protein	Unspecified	Phosphorylation	x	CDK1 (p34) phosphorylates ChAF1 subunit B .	10938080;16189514;17570479
77	AP-1	Transcription factor	ALDR	Generic enzyme	Activation	Transcription regulation	x	AP-1 binds to gene ALDR promoter and activates ALDR expression.	9006894;15655294;21277289
78	Legumain	Generic protease	CD74	Generic receptor	Inhibition	Cleavage	x	Legumain cleaves on CD74 and inhibits its activity.	12705852
79	c-Jun	Transcription factor	VEGF-A	Receptor ligand	Activation	Transcription regulation	x	c-Jun can bind to gene VEGF-A promoter.	10838160;11992543;16932349;17065555;17255940;19553068;19874715;23274526;23846687
80	HIF1A	Transcription factor	eIF3S10	Generic binding protein	Unspecified	Transcription regulation	x	HIF1A binds to eIFS10 promoter.	20657781
81	GEM	Generic binding protein	CACNB3	Voltage-gated ion channel	Inhibition	Binding	x	GEM interacts with CACNB3.	11395774;15615719;15860732;16242932;20679232
82	HNF1-alpha	Transcription factor	c-Fos	Transcription factor	Activation	Binding	x	HNF1-alpha physically interacts with c-Fos and increases its activity.	11134330;18697801
83	PROX1	Transcription factor	VEGFR-2	Receptor with enzyme activity	Inhibition	Transcription regulation	x	PROX1 binds to the VEGFR-2 proximal promoter, suppressing its activity.	20351309
84	Pc2	Generic binding protein	c-Kit	Receptor with enzyme activity	Inhibition	Transcription regulation	x	Hey1, Hey2, BMI1, ERG, p16, KIT and FN1 are direct Cbx4 targets.	21885019
85	NCOA3 (pCIP/SRC3)	Generic binding protein	IGF-2	Receptor ligand	Activation	Transcription regulation	x	NCOA3 (pCIP/SRC3) coregulates and activates IGF-2 promoter.	17108143
86	HIF-1	Transcription factor	F262	Generic enzyme	Activation	Transcription regulation	x	HIF-1 is bound to F262 promoter and activates its transcription.	15474002
87	SFRS10	Transcription factor	Cyr61	Receptor ligand	Inhibition	Binding	x	Direct binding of splicing factor hTra2-beta1 to the GAAG motif in cysteine rich 61 (Cyr61) exon 3 pre-mRNA promotes the retention of intron 3 in the Cyr61 mRNA and thereby inhibits the generation of biologically active protein.	21447598
88	GCR-alpha	Transcription factor	Cyr61	Receptor ligand	Unspecified	Transcription regulation	x	Cyr61 is a putative GCR-alpha target gene.	21868756
89	GCR-alpha	Transcription factor	L-type Ca(II) channel, alpha 1C subunit	Voltage-gated ion channel	Unspecified	Transcription regulation	x	GCR-alpha can bind to gene L-type Ca(II) channel, alpha 1C subunit promoter.	10749709;17463319
90	TR4	Transcription factor	GABP alpha	Transcription factor	Unspecified	Transcription regulation	x	TR4 and ELK4 bind to gene GABP alpha promoter.	21126370
91	USF1/USF2 complex	Transcription factor	Calcyclin	Generic binding protein	Activation	Transcription regulation	x	USF1/USF2 complex can bind to gene Calcyclin promoter and activates Calcyclin expression.	16288473
92	DNAJA3 (TID1)	Regulators (GDI, GAP, GEF)	EGFR	Receptor with enzyme activity	Inhibition	Binding	x	DNAJA3 (TID1) binds to and inhibits EGFR .	23698466
93	PCSK5	Generic protease	HYOU1	Generic binding protein	Unspecified	Cleavage	x	HYOU1 was identified as differentially cleaved by proprotein convertase 5/6 (PC6 or PCSK5), using two-dimensional fluorescent differential gel electrophoresis (2D-DIGE) and MALDI TOF mass spectrometry.	19764806
94	USF1	Transcription factor	HXK4	Generic kinase	Unspecified	Transcription regulation	x	USF1 can bind to gene HXK4 promoter.	12540614;19720831
95	PKA-cat (cAMP-dependent)	Protein kinase	Doublecortin	Generic binding protein	Unspecified	Phosphorylation	x	Doublecortin is a predicted substrate of PKA.	20044601
96	Nucb1	Generic binding protein	G-protein alpha-i2	G-alpha	Activation	Binding	x	Nucb1 binds to and activates G-protein alpha-i2 .	7589456;9647645;16189514;20936779
97	SUZ12	Generic binding protein	E-cadherin	Generic binding protein	Inhibition	Transcription regulation	x	SUZ12 binds and inhibits expression of the E-cadherin promoter.	18519590;18806826;24449823
98	Androgen receptor	Transcription factor	Pleiotrophin (OSF1)	Receptor ligand	Unspecified	Transcription regulation	x	Using the MNI algorithm, we identified Pleiotrophin (OSF1) as AR downstream target gene in the AR pathway.	17299418
99	Survivin	Generic binding protein	CDK1 (p34)	Protein kinase	Activation	Binding	x	Survivin can induce activation of Cdk1 via a Cdc25 isoform and downregulation of Survivin leads to multiple mitotic defects and cell death.	20876571
100	26S proteasome (20S core)	Generic protease	eIF6 (ITGB4BP)	Generic binding protein	Inhibition	Cleavage	x	26S proteasome (20S core) cleaves on eIF6 (ITGB4BP) and inhibits its activity.	15546617
101	HIF1A	Transcription factor	P4HA1	Generic enzyme	Activation	Transcription regulation	x	Putative HIF1A binding sites are found in gene P4HA1 promoter.	10799490;12885785;17118268;19828020;20061373;20880076;22645302;22966206;23095889;23423382;23880069;24248342
102	FOXO3A	Transcription factor	PINK1	Protein kinase	Activation	Transcription regulation	x	FOXO3a Binds to the Murine Pink1 Promoter and Activates Pink1 Transcription upon Cytokine Deprivation.	19276113;21293178
103	Pc2	Generic binding protein	IGF-2	Receptor ligand	Inhibition	Transcription regulation	x	YY1 and Pc2 bind to promoter regions of genes encoding insulin/IGF signaling proteins such as IGF2, IRS1, IRS2, and AKT2 after chronic treatment with rapamycin.	22482732
104	MTF-1	Transcription factor	IRP1	Generic enzyme	Unspecified	Transcription regulation	x	MTF-1 can bind to gene IRP1 promoter.	16886906
105	Syk	Protein kinase	HBS1L	Generic binding protein	Unspecified	Phosphorylation	x	HBS1L is a phosphorylation substrate of Syk.	22451900
106	HIF1A	Transcription factor	CD82	Generic receptor	Activation	Transcription regulation	x	Hypoxia-dependent induction of KAI1 was directly mediated by hypoxia-inducible factor (HIF)-1alpha binding on the promoter which subsequently caused increased recruitment of RNA polymerase II for transcriptional activation.	20123085
107	MYOG	Transcription factor	PIGX	Protein	Unspecified	Transcription regulation	x	PIGX promoter has a putative MYOG-binding site.	15608294
108	SP3	Transcription factor	FIAT	Generic binding protein	Activation	Transcription regulation	x	SP3 activates transcription of FIAT .	23463631
109	Aurora-A	Protein kinase	NUMA1	Generic binding protein	Unspecified	Phosphorylation	x	Aurora-A phosphorylates NUMA1 .	23097092
110	PTPRO	Generic receptor	Ephrin-B receptor 2	Generic receptor	Unspecified	Dephosphorylation	x	PTPRO dephosphorylates Ephrin-B receptor 2 .	23814054
111	GCR-alpha	Transcription factor	SOS1	Regulators (GDI, GAP, GEF)	Unspecified	Transcription regulation	x	GCR-alpha probably regulates gene SOS1 transcription.	16110340
112	Ephrin-A receptor 7	Generic receptor	IRS-1	Generic binding protein	Unspecified	Phosphorylation	x	IRS-1 is a predicted substrate of Ephrin-A receptor 7.	20028136
113	Caspase-3	Generic protease	Ephrin-A receptor 4	Generic receptor	Unspecified	Cleavage	x	EphA4 is a substrate for caspase-3, not caspase-8 cleavage. The cleavage occurs in its intracellular domain at residues D773/774N and resulted in cleavage product(s) migrating at approximately 19-23 kDa.	18948148
114	Calgizzarin	Generic binding protein	RAGE	Generic receptor	Activation	Binding	x	Calgizzarin binds to receptor RAGE and stimulates its activity.	17978094
115	WASF2	Generic binding protein	Actin	Generic binding protein	Activation	Binding	x	WASF2 binds to and activates Actin .	21419341
116	Fyn	Protein kinase	Kalirin	Regulators (GDI, GAP, GEF)	Activation	Phosphorylation	x	fyn promotes kalirin-7-mediated Rac1 activation. Fyn phosphorylates the kalirin-7.	21483438
117	FUS	Generic binding protein	Androgen receptor	Transcription factor	Activation	Binding	x	FUS is a co-activator of AR in prostate cancer cells.	21909421
118	Chk2	Protein kinase	SRm300	Generic binding protein	Unspecified	Phosphorylation	x	SRm300 is a predicted substrate of Chk2.	22570334
119	c-Src	Protein kinase	Tubulin (in microtubules)	Generic binding protein	Unspecified	Phosphorylation	x	Src phosphorylates taxol-stabilized microtubules.	17284520
120	ERK2 (MAPK1)	Protein kinase	RAI1	Generic binding protein	Unspecified	Phosphorylation	x	ERK2 phosphorylates RAI1.	22028470
121	Prohibitin	Generic binding protein	Pitx1	Transcription factor	Inhibition	Transcription regulation	x	Prohibitin co-inhibits transcription of Pitx1 .	23310948
122	RING2	Generic enzyme	c-Jun	Transcription factor	Unspecified	Transcription regulation	x	RING2 probably co-regulates transcription of c-Jun in murine ES cells.	16625203;23256043
123	HDAC2	Generic enzyme	ANP	Receptor ligand	Unspecified	Transcription regulation	x	In the LV from mice with transverse aortic constriction we observed co-enrichment of Brm as well as the coactivator p300 on the ANP gene, which was inversely correlated with Brg1 and the HDAC2 co-repressor.	21586902
124	RNA polymerase II	Generic enzyme	HSP70	Generic binding protein	Activation	Transcription regulation	x	RNA polymerase II interacts with the promoter region of hsp70.	3099167;14730212
125	PSF	Generic binding protein	Kallikrein 3 (PSA)	Generic protease	Inhibition	Transcription regulation	x	PSF coregulates and inhibits Kallikrein 3 (PSA) promoter.	17452459
126	PAX8	Transcription factor	G-protein alpha-12	G-alpha	Activation	Transcription regulation	x	PAX8 activates transcription of G-protein alpha-12 .	21966443
127	Calpain 1(mu)	Generic protease	TrkB	Receptor with enzyme activity	Unspecified	Cleavage	x	calpain processing generated a truncated TrkB-FL that lacked the tyrosine-kinase domain and was strikingly similar to TrkB-T1.	22258407
128	c-Jun	Transcription factor	MKP-3	Protein phosphatase	Unspecified	Transcription regulation	x	MKP-3 promoter has a putative c-Jun-binding site.	15608294;15950217
129	PKA-cat (cAMP-dependent)	Protein kinase	NDUFS4	Generic enzyme	Unspecified	Phosphorylation	x	PKA phosphorylates serine and threonine residues in the purified heterologous human NDUFS4 protein.	20433953
130	Zac1	Generic binding protein	c-Jun	Transcription factor	Activation	Binding	x	mZac1 interacts with AP-1 proteins (either c-Jun, c-Fos or both).	21864583
131	ATM	Protein kinase	Dematin	Generic binding protein	Unspecified	Phosphorylation	x	ATM phosphorylates Dematin .	18388127
132	ERK1/2	Protein kinase	MEK2(MAP2K2)	Protein kinase	Unspecified	Phosphorylation	x	ERK1/2 phosphorylates MEK2(MAP2K2) .	23712012
133	NCOA3 (pCIP/SRC3)	Generic binding protein	CAR	Transcription factor	Activation	Binding	x	Each of the p160 coactivators (SRC-1, SRC-2, and SRC-3) enhanced CAR (mCAR) transactivation of the CYP2B1. SRC-3 alone of the p160 coactivators enhanced CAR transactivation in hepatic cells without PB treatment.	17950690
134	FAST-1/2	Transcription factor	Androgen receptor	Transcription factor	Inhibition	Binding	x	FAST-1/2 physically interacts with Androgen receptor and decreases its activity.	16120611
135	USF2	Transcription factor	Calcyclin	Generic binding protein	Activation	Cleavage	x	USF2 cleaves on Calcyclin to produce another active polypeptide.	17495951
136	FHL2	Generic binding protein	MKL1	Generic binding protein	Activation	Binding	x	FHL2 interacted and enhanced myocardin and MRTF-A transactivation. Moreover FHL2 protected myocardin and MRTF-A from proteasome-mediated degradation.	15610731;18586895
137	c-Jun	Transcription factor	HLA-G	Generic receptor	Unspecified	Transcription regulation	x	c-Jun binds to gene HLA-G promoter.	12183445
138	HIF1A	Transcription factor	PDK1	Protein kinase	Activation	Transcription regulation	x	In hypoxia, HIF-dependent up-regulation of PDK1 (pyruvate dehydrogenase kinase 1), which regulates the activity of pyruvate dehydrogenase (the enzyme responsible for converting pyruvate into acetyl-CoA), causes a decrease in the pyruvate available for entry into the TCA cycle.	16517405;17785433;18046334;18062771;18542064;19657231;21620138;21757657;21763680;22645302;22908229;22966206;23095889;23129632
139	SP4	Transcription factor	VEGF-A	Receptor ligand	Activation	Transcription regulation	x	SP4 binds to gene VEGF-A promoter and activates VEGF-A expression.	16574784;20488920
140	GCR-alpha	Transcription factor	AF-4	Transcription factor	Activation	Transcription regulation	x	Putative GCR-alpha binding site is found in gene Aff1 promoter.	18408151;22733784
141	MafB	Transcription factor	PC2 (SPC2)	Generic protease	Activation	Transcription regulation	x	MafB is able to bind to the PC2 promoter and activate it.	19223471
142	ELF3	Transcription factor	Kallikrein 3 (PSA)	Generic protease	Inhibition	Transcription regulation	x	ELF3 binds to gene Kallikrein 3 (PSA) promoter and suppresses Kallikrein 3 (PSA) expression.	10506207
143	Androgen receptor	Transcription factor	FEN1	Generic enzyme	Activation	Transcription regulation	x	AR binds to the FEN1 putative enhancer.	21909140
144	NCOA1 (SRC1)	Generic binding protein	hASH1	Transcription factor	Unspecified	Transcription regulation	x	NCOA1 (SRC1) coregulates hASH1 promoter activity.	15607978
145	ATF-2/c-Jun	Transcription factor	IBP6	Generic binding protein	Activation	Transcription regulation	x	ATF-2/c-Jun binds to gene IBP6 promoter and activates IBP6 expression.	15546613;18957410
146	TRIM11	Generic enzyme	PMX2B	Transcription factor	Inhibition	Ubiquitination	x	Protein-protein interaction assays showed that Phox2b was able to physically interact with Trim11. Forced expression of Trim11 with Phox2b further increased mRNA levels of dopamine b-hydroxylase (DBH) gene in primary avian neural crest stem cell (NCSC) culture.	18275850;22307522
147	Ephrin-A receptor 4	Generic receptor	Syndecan-4	Generic receptor	Unspecified	Phosphorylation	x	Ephrin-A receptor 4 phosphorylates Syndecan-4 .	19770167
148	PKA-cat (cAMP-dependent)	Protein kinase	ABLIM1	Generic binding protein	Unspecified	Phosphorylation	x	PKA-cat (cAMP-dependent) phosphorylates ABLIM1 .	21955146
149	APG5	Generic binding protein	DEDD	Generic binding protein	Activation	Binding	x	function-based assays, taken together with the co-immunoprecipitation experiments, are consistent with the suggestion raised by the computational approach, which links Atg5 to caspase3 activation through RHPN2 and DEDD.	20150916
150	NRSF	Transcription factor	Dopamine transporter	Transporter	Unspecified	Transcription regulation	x	Dopamine transporter promoter has a putative NRSF-binding site.	17540862;19318521;22496669
151	CDK1 (p34)	Protein kinase	UFD2	Generic enzyme	Unspecified	Phosphorylation	x	CDK1 (p34) phosphorylates UFD2.	16870146
152	MSK2	Protein kinase	TFF1	Generic binding protein	Activation	Transcription regulation	x	MSK2 co-activates transcription of TFF1 .	23675462
153	FOXO3A	Transcription factor	Survivin	Generic binding protein	Inhibition	Transcription regulation	x	FOXO3a inhibits transcription of survivin.	19470765
154	M33	Generic binding protein	BDNF	Receptor ligand	Inhibition	Transcription regulation	x	PRC1 complex subunits (CBX2, CBX7, RING2, Mel-18) and REST complex subunits (NRSF, Sin3a and CoREST) bind and repress the BDNF promoter.	21402785
155	Caspase-3	Generic protease			Inhibition	Cleavage	x	Caspase-3 cleaves and inhibits LEDGF/p75 .	12181742;12965181;17728405
156	c-Jun	Transcription factor	TSPAN12	Generic receptor	Unspecified	Transcription regulation	x	TSPAN12 promoter has a putative c-Jun-binding site.	15608294
157	NRSF	Transcription factor	MAP2K5 (MEK5)	Protein kinase	Activation	Transcription regulation	x	NRSF regulates transcription of MAP2K5 (MEK5).	19888342;23022299
158	GABP alpha	Transcription factor	SOD3 (EC-SOD)	Generic enzyme	Activation	Transcription regulation	x	GABP alpha can bind to gene SOD3 (EC-SOD) promoter and activates SOD3 (EC-SOD) expression.	12374566
159	hASH1	Transcription factor	ID3	Generic binding protein	Unspecified	Transcription regulation	x	Ascl1 binds to the Birc5, Cdk2, and Id3 promoters.	21536733
160	NDRG1	Generic binding protein	LRP6	Generic receptor	Inhibition	Binding	x	NDRG1, interacts with the Wnt receptor, LRP6, followed by blocking of the Wnt signalling.	22246988
161	RING2	Generic enzyme	NFIC	Transcription factor	Unspecified	Transcription regulation	x	RING2 probably co-regulates transcription of NFIC in murine ES cells.	16625203;21179169
162	Calpain 1(mu)	Generic protease	Filamin A	Generic binding protein	Inhibition	Cleavage	x	Calpain 1(mu) cleaves Filamin A.	2071604;2159784;2820487;14506720;16697376;17671451;19177143
163	c-Jun	Transcription factor	Bystin	Generic binding protein	Unspecified	Transcription regulation	x	Bystin promoter has a putative c-Jun-binding site.	15608294
164	HIF1A	Transcription factor	DDX3X	Generic enzyme	Activation	Transcription regulation	x	DDX3 is a hypoxia-inducible gene that exhibits enhanced expression through the interaction of hypoxia inducible factor-1 with hypoxia inducible factor-1 responsive elements in its promoter region.	21448281
165	GABP alpha	Transcription factor	PDIA3	Generic enzyme	Unspecified	Transcription regulation	x	We performed chromatin-immunoprecipitation (ChIP), followed by quantitative PCR for GABPA, on 118 regions in the human genome and showed that it binds to bidirectional promoters more frequently than unidirectional promoters, and its position-specific scoring matrix is highly predictive of binding.	17568000
166	G-protein beta/gamma	G betta/gamma	Tubulin (in microtubules)	Generic binding protein	Activation	Binding	x	G-protein beta/gamma physically interacts with Tubulin (in microtubules) and increases its activity.	9395495
167	14-3-3 beta/alpha	Generic binding protein	SRPK2	Protein kinase	Inhibition	Binding	x	SRPK2 selectively interacted with beta, epsilon and sigma 14-3-3 isoforms. 14-3-3 interacts with Akt-phosphorylated SRPK2 and blocks its nuclear translocation.	19592491;21708191;22727668
168	MYOG	Transcription factor	MYLPF	Generic binding protein	Activation	Transcription regulation	x	MYLPF is a target of MYOG	16437161
169	PRMT5	Generic enzyme	SNRPD3 (SMD3)	Generic binding protein	Activation	Methylation	x	PRMT5 methylates SMD3 protein.	11713266;12663808;19520849;20936779
170	Laminin 11	Receptor ligand	alpha-6/beta-4 integrin	Generic receptor	Activation	Binding	x	Laminin-11 is potent and versatile adhesive ligand in basement membranes capable of binding to alpha-6/beta-4 integrin.	10671376;15383318
171	Pc2	Generic binding protein	Cyclin B1	Generic binding protein	Inhibition	Transcription regulation	x	Pc2 binds to the gene Cyclin B1 promoter.	22078878
172	UBE1DC1	Generic enzyme	BM-002	Generic binding protein	Activation	Binding	x	Uba5 is a specific E1 enzyme for Ufm1.	15071506;20018847;20562859;21304510;21494687
173	NCOA3 (pCIP/SRC3)	Generic binding protein	Heme oxygenase 1	Generic enzyme	Activation	Transcription regulation	x	The RAC3/Nrf2 complex binds to ARE regions in HO-1	22370642
174	HEC	Generic binding protein	Cdt1	Generic binding protein	Activation	Binding	x	Recruitment of the human Cdt1 replication licensing protein by the loop domain of Hec1 is required for stable kinetochore-microtubule attachment.	22581055
175	EZH2	Generic enzyme	DNMT3A	Generic enzyme	Activation	Binding	x	EZH2 physically interacts with DNMT3A and increases its activity.	16357870;19851313;22829096
176	NRSF	Transcription factor	Alpha-internexin	Generic binding protein	Inhibition	Transcription regulation	x	Alpha-internexin promoter has a putative NRSF-binding site.	17002790;17540862;17823282;19457133;19888342;20011975
177	PDGF receptor	Receptor with enzyme activity	ERK1/2	Protein kinase	Activation	Phosphorylation	x	PDGF receptor phosphorylates and activates ERK1/2 .	14597424;15857393;17392688
178	Calmodulin	Generic binding protein	K-RAS	RAS - superfamily	Inhibition	Binding	x	Calmodulin binds to K-Ras and inhibits its ability to activate downstream signaling, also preventing its phosphorylation and activation.	11585916;12727204;20802526
179	FAK1	Protein kinase	BETA-PIX	Regulators (GDI, GAP, GEF)	Activation	Phosphorylation	x	The experiments demonstrated the direct, specific, dose-dependent tyrosine phosphorylation of beta-PIX by FAK1 in mouse embryo fibroblasts.	15893751;16892055;17093062;20332118
180	HIF1A	Transcription factor	M33	Generic binding protein	Unspecified	Transcription regulation	x	HIF1A probably regulates gene CBX2 transcription.	19386601
181	APC/hCDH1 complex	Generic enzyme	Rabkinesin-6	Transporter	Inhibition	Ubiquitination	x	APC/hCDH1 complex ubiquitinates Rabkinesin-6 and inhibits it.	17376772
182	PKC	Protein kinase	VDAC 1	Voltage-gated ion channel	Unspecified	Phosphorylation	x	VDAC 1 is a predicted substrate of PKC.	20833797
183	PSF	Generic binding protein	Androgen receptor	Transcription factor	Inhibition	Binding	x	PSF is an androgen-receptor-interacting protein.	12810069;17452459;22518120
184	STAT5A	Transcription factor	Androgen receptor	Transcription factor	Activation	Binding	x	Liganded Androgen receptor and active STAT5a and STAT5b physically interact in prostate cancer cells and enhance nuclear localization of each other.	12089361;18172316
185	PRMT5	Generic enzyme	MYOG	Transcription factor	Activation	Transcription regulation	x	PRMT5 coregulates and activates MYOG promoter.	17043109;19188441;22193545
186	HSF1	Transcription factor	KIF1B	Generic binding protein	Unspecified	Transcription regulation	x	KIF1B harbored HSF site in a proximal Alu in an antisense orientation.	22112862
187	SOCS3	Generic binding protein	EGFR	Receptor with enzyme activity	Inhibition	Binding	x	SOCS3 physically interacts with EGFR and decreases its activity.	12070153
188	ZNF145	Transcription factor	Lef-1	Transcription factor	Inhibition	Transcription regulation	x	PLZF directly binds to the promoter region of LEF-1 and inhibits its expression.	19723763
189	APC/CDC20 complex	Generic enzyme	Geminin	Generic binding protein	Inhibition	Binding	x	APC/CDC20 complex binds to and inhibits Geminin .	23695679
190	GCR-alpha	Transcription factor	KAR	Generic enzyme	Unspecified	Transcription regulation	x	GCR-alpha probably regulates gene Hsd17b12 transcription.	16110340
191	GCR-alpha	Transcription factor	LBP	Generic binding protein	Unspecified	Transcription regulation	x	GCR-alpha probably regulates gene LBP transcription.	22733784
192	NCOA3 (pCIP/SRC3)	Generic binding protein	CCDC80	Generic binding protein	Inhibition	Transcription regulation	x	NCOA3 transcriptionally represses CCDC80.	21871888
193	EGFR	Receptor with enzyme activity	E-cadherin	Generic binding protein	Inhibition	Binding	x	EGFRvIII significantly decreases E-cadherin expression.	15655536;16788982;17406365;22188922;22271412;22797360;23542467;24189400
194	TEF-1	Transcription factor	Cyclin D3	Generic binding protein	Activation	Transcription regulation	x	CCND3 is up-regulated in response to TEF-1.	16492136
195	MEK1/2	Protein kinase	ERK2 (MAPK1)	Protein kinase	Activation	Phosphorylation	x	MEK1/2 phosphorylates ERK2 (MAPK1) and increases its activity.	7601337;8226933;8626671;8939908;9716183;10330161;10376521;10383381;10385595;10393094;10409722;10417144;10454547;10486268;10504489;10519388;10537140;10564179;10636920;10662600;10683529;10713403;10753509;10763823;10783131;10856236;10861206;10903150;10913625;10915907;10915910;10945503;10961875;10972974;10993883;11030151;11069776;11075818;11127202;11137625;11139384;11145995;11158240;11164710;11171084…
196	NRSF	Transcription factor	APLP1 precursor	Generic binding protein	Inhibition	Transcription regulation	x	APLP1 is predicted to be the NRSF target. The prediction is in accordance with expression analysis data.	17002790;20011975
197	EZH2	Generic enzyme	EMR1	GPCR	Inhibition	Transcription regulation	x	EMR1 is a putative direct EZH2 target gene in EOC cells.	22144423
198	HDAC2	Generic enzyme	GDNF	Receptor ligand	Unspecified	Transcription regulation	x	p21, sfrp1, GDNF,and Pax8 genes are occupied by HDAC1 and HDAC2.	21778236
199	CBX7	Generic binding protein	COUP-TFII	Transcription factor	Inhibition	Transcription regulation	x	CBX7 co-inhibits transcription of COUP-TFII .	22226354
200	PKC-alpha	Protein kinase	ROCK	Protein kinase	Unspecified	Phosphorylation	x	PKC-alpha phosphorylates ROCK .	22897107
201	Huntingtin	Generic binding protein	Caspase-3	Generic protease	Inhibition	Binding	x	Huntingtin interacts with active caspase-3 and inhibits caspase-3 activity	17124493
202	PKA-cat (cAMP-dependent)	Protein kinase	CDC25C	Protein phosphatase	Inhibition	Phosphorylation	x	PKA phosphorylates cdc25C at Ser-287	12477927
203	DEP-1	Generic receptor	Ephrin-A receptor 4	Generic receptor	Unspecified	Dephosphorylation	x	DEP-1 dephosphorylates Ephrin-A receptor 4 .	23814054
204	PDGF-R-alpha	Receptor with enzyme activity	SHP-2	Protein phosphatase	Activation	Binding	x	Interaction of PDGF-R-alpha with SHP-2 was shown by using yeast two-hybrid system method .	8514779;8943348;15286082;16189514;20936779
205	Midkine	Receptor ligand	LAMR1	Generic binding protein	Unspecified	Transport	x	Midkine transports LAMR1 .	11597123
206	Fyn	Protein kinase	EGFR	Receptor with enzyme activity	Activation	Binding	x	Fyn physically interacts with EGFR and increases its activity.	16337776;23012655
207	Caspase-3	Generic protease	RING2	Generic enzyme	Inhibition	Cleavage	x	Caspase-3 cleaves on RING2 and inhibits its activity.	17379327
208	p27KIP1	Generic binding protein	CDK1 (p34)	Protein kinase	Inhibition	Binding	x	P27KIP1 physically interacts with CDK1 (p34).	15130491;16007079;20360068;21440011
209	hASH1	Transcription factor	PC2 (SPC2)	Generic protease	Unspecified	Transcription regulation	x	Ascl1 binds to the gene PC2 promoter.	21536733
210	NCOA1 (SRC1)	Generic binding protein	LXR-beta	Transcription factor	Activation	Binding	x	NCOA1 (SRC1) was shown to bind to LXR-beta and to activate it.	15604093;16415294
211	COUP-TFII	Transcription factor	DLX1	Transcription factor	Activation	Transcription regulation	x	COUP-TFII and COUP-TFI occupy the gene DLX1 promoter region.	22981823
212	SUZ12	Generic binding protein	MSX1	Transcription factor	Inhibition	Transcription regulation	x	SUZ12 co-regulates transcription of MSX1.	16630818;19884255;21367819;23280602
213	STAT5A	Transcription factor	TfR1	Generic receptor	Activation	Transcription regulation	x	STAT5A binds to gene TfR1 promoter and promotes TfR1 expression.	18552213
214	HSF1	Transcription factor	HDAC2	Generic enzyme	Activation	Binding	x	HSF1 specifically associates with and uses HDAC1 and HDAC2 to trigger this heat-shock dependent histone deacetylation.	17922035;19793920
215	ZAP70	Protein kinase	Ephrin-A receptor 3	Receptor with enzyme activity	Unspecified	Phosphorylation	x	ZAP70 phosphorylates EPHA3.	19605366
216	ZAP70	Protein kinase	TCP1-theta	Generic binding protein	Unspecified	Phosphorylation	x	ZAP70 phosphorylates TCP1THETA.	19605366
217	SUZ12	Generic binding protein	ZNF145	Transcription factor	Unspecified	Transcription regulation	x	SUZ12 regulates transcription of ZNF145 in teratocarcinoma cells.	16630818;16751344;19884255;19941827
218	HDAC2	Generic enzyme	BDNF	Receptor ligand	Inhibition	Transcription regulation	x	HDAC2 coregulates and suppresses BDNF promoter	19424149;22388814
219	MYOG	Transcription factor	nAChR epsilon	Ligand-gated ion channel	Unspecified	Transcription regulation	x	MYOG can bind to gene nAChR epsilon promoter.	11024014
220	Androgen receptor	Transcription factor	IFNAR2	Generic receptor	Unspecified	Transcription regulation	x	5'- flanking region of IFNAR2 gene contains consensus ARE site.	19901196
221	TFII-I	Transcription factor	EZH2	Generic enzyme	Unspecified	Transcription regulation	x	TFII-I can bind to gene EZH2 promoter.	18579769;22628223
222	cPKC (conventional)	Protein kinase	USF1	Transcription factor	Activation	Phosphorylation	x	CPKC (conventional) phosphorylates USF1 and increases its activity.	12063293
223	NCOA1 (SRC1)	Generic binding protein	Liprin-beta 2	Generic binding protein	Activation	Transcription regulation	x	NCOA1 and AR binds to gene Liprin-beta 2 promoter.	20890304
224	EPAS1	Transcription factor	CD82	Generic receptor	Activation	Transcription regulation	x	HIF-2 regulated CD82 gene expression by binding to its HRE consensus sequence located within its first intron.	21382346
225	HIF1A	Transcription factor	Ephrin-A3	Receptor ligand	Unspecified	Transcription regulation	x	The gene Ephrin-A3 promoter contains potential HIF1A-binding site.	20061373;22645302
226	G-protein beta	G betta/gamma	Dopamine transporter	Transporter	Inhibition	Binding	x	G-protein beta binds to and inhibits Dopamine transporter .	23555781
227	CDK1 (p34)	Protein kinase	TRF1	Generic binding protein	Activation	Phosphorylation	x	TRF1 is a robust substrate of Cdk1 and that Thr-344 and Thr-371 are the two sites phosphorylated in vitro.	18625707;21712819
228	Caspase-3	Generic protease	CAS-L	Generic binding protein	Unspecified	Cleavage	x	The proteolytic cleavage of NEDD9 by caspase 3 and/or caspase 7 releases a C terminal p28 fragment that, in MCF-7 and HeLa cells, induces focal adhesion disassembly, cell detachment and apoptosis.	10866674;21102636
229	MTA2	Generic binding protein	E-cadherin	Generic binding protein	Inhibition	Transcription regulation	x	TWIST interacts with several components of the Mi2/nucleosome remodeling and deacetylase (Mi2/NuRD) complex, MTA2, RbAp46, Mi2 and HDAC2, and recruits them to the proximal regions of the E-cadherin promoter for transcriptional repression.	20714342
230	GCR-alpha	Transcription factor	Thyroliberin	Receptor ligand	Unspecified	Transcription regulation	x	Thyroliberin promoter contains putative GCR binding site.	8910392;21865353
231	FAK1	Protein kinase	Fyn	Protein kinase	Activation	Binding	x	Activation of FAK and Src are receptor-proximal events required for netrin signaling.	8832401;10790871;11278857;12558988;15102471;15494734;18722484
232	NRSF	Transcription factor	PLAT (TPA)	Generic protease	Inhibition	Transcription regulation	x	NRSF inhibits transcription of PLAT (TPA) .	23145961
233	HDAC2	Generic enzyme	CAR	Transcription factor	Inhibition	Binding	x	Histone deacetylase inhibitors induce cytochrome P450 2B by activating nuclear receptor CAR. HDAC2 associates witg CAR	20516253
234	STAT5A	Transcription factor	HXK4	Generic kinase	Unspecified	Transcription regulation	x	PRL induces binding of STAT5 to GAS motifs from the upstream glucokinase promoter.	17535875
235	HSF1	Transcription factor	SFRS10	Transcription factor	Unspecified	Transcription regulation	x	HSF1 binds the SFRS10 promoter.	9790768;14668476;22955979
236	SP3	Transcription factor	ATP6AP2	Generic receptor	Unspecified	Transcription regulation	x	Sp3 binds directly to ATP6AP2 promoter and is involved in high-glucose-induced ATP6AP2 regulation expression.	20444941
237	HELLS (Lsh)	Generic enzyme	Cyclin B1	Generic binding protein	Unspecified	Transcription regulation	x	E2F3and HELLS co-occupy promoters of cell-cycle genes such as CCNB1, MCM4, PCNA or p107.	22157815
238	PARG	Generic enzyme	PSF	Generic binding protein	Unspecified	Covalent modification	x	PARG covalently modificates PSF .	22669911
239	CDK1 (p34)	Protein kinase	MAP-1B	Generic binding protein	Unspecified	Phosphorylation	x	CDK1 (p34) phosphorylates MAP-1B .	20071362;22144111
240	PAX8	Transcription factor	Cathepsin H	Generic protease	Activation	Transcription regulation	x	PAX8 activates transcription of Cathepsin H .	21966443
241	ZFP36(Tristetraprolin)	Generic binding protein	MKP-1	Protein phosphatase	Inhibition	Binding	x	Immunoprecipitation followed by RT-PCR analysis showed that two of IEG mRNAs, COX-2 and MKP-1 (mitogen-activated protein kinase phosphatase), were the target of Tristetraprolin (TTP).	17971298;18367721
242	14-3-3 beta/alpha	Generic binding protein	CDC25C	Protein phosphatase	Activation	Binding	x	CDC25C physically interacts with 14-3-3 beta/alpha.	12937170;15073169;15284440;19331823;19470455
243	RNA polymerase II	Generic enzyme	Integrator Complex	Generic enzyme	Activation	Binding	x	RNA polymerase II physically interacts with Integrator Complex and increases its activity.	16239144
244	EGFR	Receptor with enzyme activity	ERK2 (MAPK1)	Protein kinase	Activation	Phosphorylation	x	ERK2 is a predicted substrate of EGFR.	10713403;10783131;10903991;10916078;11185956;11309236;11440832;11454682;11739572;11863114;11882602;11956320;12599217;12700278;12796401;15010475;15199050;15573401;15707595;16098714;16176809;16397255;16554661;16828470;17107942;17145885;17348021;17646016;17912038;18195168;18485152;19783865;19797620;20036247;20388488;20471380;20850495;21214269;21419811;21718706;21925118;22206674;22609512
245	MYOG	Transcription factor	ANP	Receptor ligand	Activation	Transcription regulation	x	GATA4 and myogenin synergistically activated GATA4-specific promoter of the atrial natriuretic peptide gene.	20384792
246	APC/hCDH1 complex	Generic enzyme	INCENP	Generic binding protein	Inhibition	Ubiquitination	x	APC/hCDH1 complex ubiquitinates INCENP and inhibits it.	17376772
247	KDELR	Generic receptor	G-protein alpha-q/11	G-alpha	Activation	Transformation	x	KDEL-R couples to Gaq/11 and can act as an exchange factor for Gaq/11 in an agonist-dependent manner.	22580821
248	IMP2	Generic binding protein	COX16	Generic binding protein	Activation	Binding	x	IMP2 binds the COX16 RNA.	22899010
249	PCGF2 (Mel-18)	Generic binding protein	Hox-B6	Transcription factor	Unspecified	Transcription regulation	x	Zfp144 (Pcgf2) binds the 5'-genomic region of Hoxb6.	11290297;12370779;15741318
250	PRMT5	Generic enzyme	PABP2	Generic binding protein	Unspecified	Methylation	x	PRMT5 with its cofactor WD45 mono- and dimethylates PABP2.	20562214
251	Cyclin A1	Generic binding protein	VEGF-A	Receptor ligand	Activation	Transcription regulation	x	Cyclin A1 occupies AP-1 sites within the promoter of VEGF-A and increases VEGF-A expression. Analysis of the cyclin A1 amino acid sequence revealed that it contains a leucine zipper-like motif with helix-loop-helix structure similar to that of the jun transcription factor.	18612129
252	NCOA1 (SRC1)	Generic binding protein	ABCG1	Generic channel	Activation	Transcription regulation	x	Steroid receptor coactivator (SRC)-1 activates the transcriptional activity of LXR/RXR heterodimers and enhances expression of ABCG1.	19481530;20682316
253	ERK1/2	Protein kinase	SP3	Transcription factor	Activation	Phosphorylation	x	Erk phosphorylates Sp3 on serine 73 and enhances its transcriptional activity.	14597566;17685427
254	ERK1/2	Protein kinase	Dystrophin	Generic binding protein	Unspecified	Phosphorylation	x	ERK1/2 phosphorylates Dystrophin .	23712012
255	RUNX2	Transcription factor	Survivin	Generic binding protein	Activation	Transcription regulation	x	RUNX2 activates transcription of Survivin	19915614;19949374
256	c-Myb	Transcription factor	COPA	Generic binding protein	Activation	Transcription regulation	x	C-Myb binds to gene COPA promoter and activates COPA expression.	15608679
257	SP3	Transcription factor	Progastrin	Receptor ligand	Unspecified	Transcription regulation	x	SP3 can bind to gene Gastrin promoter.	9918860;10580833;10751319
258	Dystrophin	Generic binding protein	FAK1	Protein kinase	Activation	Binding	x	Dystrophin physically interacts with FAK1 and increases its activity.	16935300;18677563
259	MYOG	Transcription factor	PCGF2 (Mel-18)	Generic binding protein	Unspecified	Transcription regulation	x	Mel-18 promoter has a putative MYOG-binding site.	15608294
260	GCR-alpha	Transcription factor	Protein C	Generic protease	Unspecified	Transcription regulation	x	Putative GCR-alpha binding site is found in gene Protein C promoter.	8945631
261	IDE	Metalloprotease	IGF-2	Receptor ligand	Inhibition	Cleavage	x	IDE can cleave human IGF-II, TGF-alpha, amylin, reduced amylin, and amyloid-beta.	1733942;19896952
262	EZH2	Generic enzyme	MYT1	Transcription factor	Inhibition	Transcription regulation	x	EZH2 coregulates and inhibits MYT1 promoter.	15231737;18285464;24516139
263	c-Fos	Transcription factor	CYP2J2	Generic enzyme	Unspecified	Transcription regulation	x	C-Fos can bind to gene CYP2J2 promoter.	16008525
264	ERK1 (MAPK3)	Protein kinase	HIF1A	Transcription factor	Activation	Phosphorylation	x	Phosphorylation of Ser-641/643 by MAPK1/2 promotes the nuclear accumulation and transcriptional activity of HIF-1alpha by blocking its CRM1-dependent nuclear export.	10551817;16954218
265	GCR-beta	Transcription factor	IL-13	Receptor ligand	Inhibition	Transcription regulation	x	GRbeta is a repressor of both the IL5 and IL13 promoters.	18028994
266	PRC1 complex	Generic enzyme	HOXB8	Transcription factor	Inhibition	Transcription regulation	x	Polycomb repressive complex 1 inhibits HOXB8 transcription	16359901
267	PKC-alpha	Protein kinase	HSP27	Generic binding protein	Unspecified	Phosphorylation	x	PKC-alpha phosphorylates HSP27.	9620873
268	ROCK	Protein kinase	LMO7	Generic binding protein	Unspecified	Phosphorylation	x	LMO7 is a potential substrate of ROCK.	22251793
269	Caspase-6	Generic protease	Nucb1	Generic binding protein	Unspecified	Cleavage	x	NUCB1 was cleaved in vitro by caspase-3, -6 and -8.	18154733
270	HDAC2	Generic enzyme	Antigen KI-67	Generic binding protein	Activation	Transcription regulation	x	HDAC2 co-activates transcription of Antigen KI-67 .	23744762
271	ATM	Protein kinase	ATE1	Generic enzyme	Unspecified	Phosphorylation	x	ATM phosphorylates ATE1 .	17525332
272	GCR-alpha	Transcription factor	PTPRO	Generic receptor	Unspecified	Transcription regulation	x	Putative GCR-alpha binding site is found in gene PTPRO promoter.	17537397
273	DLX3	Transcription factor	Keratin HA5	Generic binding protein	Activation	Transcription regulation	x	Dlx3 binds to K35 promoter activating its transcription	18684741
274	ZAP70	Protein kinase	Calmodulin	Generic binding protein	Unspecified	Phosphorylation	x	ZAP70 phosphorylates CAM1.	19605366
275	Ephrin-A receptor 7	Generic receptor	ABLIM1	Generic binding protein	Unspecified	Phosphorylation	x	ABLIM1 is a possible substrate of Ephrin-A receptor 7.	21940666
276	PKA-cat (cAMP-dependent)	Protein kinase	Androgen receptor	Transcription factor	Activation	Phosphorylation	x	PKA-cat (cAMP-dependent) phosphorylates and activates Androgen receptor	8702703;12015328;15691881;16619263;16676354
277	STAT5A	Transcription factor	Heme oxygenase 1	Generic enzyme	Activation	Transcription regulation	x	STAT5A binds to gene Heme oxygenase 1 promoter and activates Heme oxygenase 1 expression.	10893216
278	ERK1/2	Protein kinase	DYI2	Generic binding protein	Activation	Phosphorylation	x	Recombinant active ERK efficiently phosphorylated seven proteins (Nup50, DYNC1I2, DYNC1LI1, EPLINalpha, TBP1, BAF155 and Fam129b) and moderately phosphorylated six proteins (eIF4B, dynamin1, STI1, SGT, KAP-1 and hLOC67726) in vitro.	19767751;23115187
279	Heme oxygenase 1	Generic enzyme	Kallikrein 3 (PSA)	Generic protease	Inhibition	Transcription regulation	x	Heme oxygenase 1 co-inhibits transcription of Kallikrein 3 (PSA) .	23226098
280	CDK1 (p34)	Protein kinase	P5CR2	Generic enzyme	Unspecified	Phosphorylation	x	P5CR2 was identified as putitative Cdk1-Cyclin B substrate by highly specific, covalent capture-and-release methodology developed for rapid purification of tagged peptides derived from labeled substrate proteins.	18234856
281	IDE	Metalloprotease	TGF-alpha	Receptor ligand	Inhibition	Cleavage	x	IDE can cleave human IGF-II, TGF-alpha, amylin, reduced amylin, and amyloid-beta.	19896952
282	GCR-alpha	Transcription factor	ODO1	Generic enzyme	Unspecified	Transcription regulation	x	The 5-flanking region contains glucocorticoid response element.	9655939
283	PKA-cat (cAMP-dependent)	Protein kinase	Alpha crystallin A	Generic binding protein	Unspecified	Phosphorylation	x	PKA-cat (cAMP-dependent) phosphorylates Alpha crystallin A .	23349431
284	BMI-1	Generic binding protein	TCP1-gamma	Generic binding protein	Activation	Transcription regulation	x	BMI-1 co-activates transcription of TCP1-gamma .	24034696
285	GCR-alpha	Transcription factor	CHD7	Generic enzyme	Activation	Transcription regulation	x	CHD7 is a Dex-induced potential GR primary target.	22733784
286	CDK1 (p34)	Protein kinase	BTF	Generic binding protein	Unspecified	Phosphorylation	x	CDK1 (p34) probably phosphorylates BTF.	17570479;20531401
287	SND1	Generic binding protein	STAT5A	Transcription factor	Activation	Binding	x	SND1 binds to and activates STAT5A .	12819296;16883580
288	ATM	Protein kinase	TRF1	Generic binding protein	Inhibition	Phosphorylation	x	ATM binds and phosphorylates Pin2/TRF1 and probably negatively regulates its function in DNA damage response.	11375976;15314656;16927314;17570479;22266654
289	c-Jun	Transcription factor	TIP	Generic enzyme	Unspecified	Transcription regulation	x	TIP promoter has a putative c-Jun-binding site.	15608294
290	BRD3	Generic binding protein	c-Kit	Receptor with enzyme activity	Unspecified	Transcription regulation	x	BRD3 co-regulates transcription of c-Kit .	21536911
291	MTF-1	Transcription factor	NDRG1	Generic binding protein	Activation	Transcription regulation	x	MTF-1 binds to gene NDRG1 promoter and activates NDRG1 expression.	16221973
292	APC/hCDH1 complex	Generic enzyme	TTK	Protein kinase	Inhibition	Ubiquitination	x	APC/cCdc20 associates with Mps1 during mitosis whereas APC/cCdh1 preferentially associates with Mps1 at G1 phase of the cell cycle.	20729194
293	EZH2	Generic enzyme	Rad51	Generic binding protein	Inhibition	Transcription regulation	x	the PRC2 complex proteins including EZH2 and SUZ12 as well as PRC1 component (BMI1) were recruited and bound to the putative Polycomb response element (PRE) containing PHO motif and GAGA motif within the RAD51 promoter.	21215703
294	14-3-3 beta/alpha	Generic binding protein	SLC9A1	Generic channel	Activation	Binding	x	14-3-3 beta/alpha physically interacts with SLC9A1 and increases its activity.	11279064;17321481
295	PDK (PDPK1)	Protein kinase	ROCK1	Protein kinase	Activation	Binding	x	PDK1 may positively influence the ability of ROCK1 to regulate cortical MLC phosphorylation by binding directly to ROCK1 and promoting its localization to the plasma membrane.	18204440
296	NRSF	Transcription factor	HCN4	Voltage-gated ion channel	Inhibition	Transcription regulation	x	HCN4 promoter has a putative NRSF-binding site.	14633990;17173866;17540862
297	c-Myb	Transcription factor	CXCR4	GPCR	Activation	Transcription regulation	x	c-Myb binds and induces CXCR4 gene promoter.	21261996;21317192;21364958;22918254
298	Caspase-3	Generic protease	S100PBP	Generic binding protein	Unspecified	Cleavage	x	S100PBP is substrate of Caspase-3.	17728405
299	ATF-2/c-Jun	Transcription factor	Heme oxygenase 1	Generic enzyme	Activation	Transcription regulation	x	ATF-2/c-Jun binds to gene Heme oxygenase 1 promoter and activates Heme oxygenase 1 expression.	15546613
300	S100A1	Generic binding protein	PP5	Protein phosphatase	Activation	Binding	x	binding of S100A1, S100A2, S100A6 and S100B, which interact with the TPR domain of PP5, leads to a full activation of the enzyme.	22399290
301	SP3	Transcription factor	SOCS3	Generic binding protein	Activation	Transcription regulation	x	Sp3 is important for IL-6-induced transcriptional activation of the SOCS3 (gene) promoter and acts as an enhancer of basal as well as induced transcriptional activity, resulting in enhanced SOCS3 mRNA and protein expression. Mutation of Lys-483, a potential target for Sp3 acetylation, inhibited Sp3-mediated enhancement of SOCS3 mRNA expression and SOCS3 promoter activation, indicating that the ac…	15554904
302	NCOA3 (pCIP/SRC3)	Generic binding protein	COUP-TFII	Transcription factor	Activation	Transcription regulation	x	SRC-3 interacts with RARa to facilitate COUP-TFII transcription under ATRA treatment.	20181721;21184786
303	JunD	Transcription factor	Androgen receptor	Transcription factor	Activation	Binding	x	JunD forms a complex with androgen-activated androgen receptor (AR)	20460526
304	SUZ12	Generic binding protein	Neuropilin-1	Generic receptor	Unspecified	Transcription regulation	x	Suz12 probably co-regulates transcription of Neuropilin-1.	18555785;19884255;23104054
305	Syk	Protein kinase	Bystin	Generic binding protein	Unspecified	Phosphorylation	x	Bystin is a putative phosphorylation substrate of Syk.	22451900
306	ATM	Protein kinase	TIP	Generic enzyme	Unspecified	Phosphorylation	x	ATM phosphorylates TIP .	17525332
307	GCR-alpha	Transcription factor	ZNF145	Transcription factor	Activation	Transcription regulation	x	Influence of GCR-alpha on mRNA level of ZNF145 was shown by RT-PCR .	14521715;16189514;16541013;20956975;23031785
308	EZH2	Generic enzyme	FHL2	Generic binding protein	Inhibition	Transcription regulation	x	EZH2 co-inhibits transcription of FHL2 .	24238339
309	ERK2 (MAPK1)	Protein kinase	GCR-alpha	Transcription factor	Unspecified	Phosphorylation	x	ERK2 (MAPK1) phosphorylates GCR-alpha	9199329
310	PRMT5	Generic enzyme	HBG1	Transporter	Inhibition	Transcription regulation	x	WDR5 interacted with protein arginine methyltransferase 5 (PRMT5), a known repressor of g-globin gene expression, and was essential for generating tri-methylated H3K4 (H3K4me3) at the g-globin promoter in K562 cells.	20495075;22689669
311	SP3	Transcription factor	EDF1	Generic binding protein	Activation	Transcription regulation	x	SP3 can bind to gene EDF1 promoter.	16567061
312	EDD	Generic enzyme	MUL	Generic binding protein	Inhibition	Transcription regulation	x	EDD co-inhibits transcription of MUL .	24189493
313	Calpain 1(mu)	Generic protease	Ryanodine receptor 1	Ligand-gated ion channel	Inhibition	Cleavage	x	Ryanodyne receptor 1, alpha-actinin 3 and ATP synthase subunit alpha are calpain substrates.	20850499
314	c-Src	Protein kinase	TrkB	Receptor with enzyme activity	Activation	Phosphorylation	x	c-Src phosphorylates TrkB and increases its activity.	17013927;18304484;20064930
315	Kallikrein 3 (PSA)	Generic protease	Kallikrein 2	Generic protease	Activation	Cleavage	x	Kallikreins 3 can cleave and activate pro-Kallikrein 2.	19090718
316	HIF-1	Transcription factor	PP5	Protein phosphatase	Activation	Transcription regulation	x	HIF-1 binds to gene PP5 promoter and activates PP5 expression.	15328343
317	ATF-2	Transcription factor	EZH2	Generic enzyme	Unspecified	Transcription regulation	x	ATF-2 probably regulates transcription of EZH2 in human B-cell lymphoma.	18277385;22439931
318	GABP alpha	Transcription factor	IKK-gamma	Generic binding protein	Unspecified	Transcription regulation	x	IKK-gamma was identificated as GABP alpha transcription target by ChIP on chip analysis.	17652178
319	Insulin receptor	Receptor with enzyme activity	PKC-alpha	Protein kinase	Activation	Binding	x	Insulin receptor physically interacts with PKC-alpha and increases its activity.	7926007;8463287;9582362;10497232;12031982
320	GCR-alpha	Transcription factor	SIAHBP1	Generic binding protein	Unspecified	Transcription regulation	x	GCR-alpha can bind to gene SIAHBP1 promoter.	16289377
321	GLI-3	Transcription factor	GDNF	Receptor ligand	Unspecified	Transcription regulation	x	GLI-3 regulates transcription of GDNF .	23606280
322	EZH2	Generic enzyme	HOXA7	Transcription factor	Inhibition	Transcription regulation	x	EZH2 binds to HOXA7 promoter as were shown by ChIP.	18460542;21367819;24529373
323	GCR-alpha	Transcription factor	SFRS7 (9G8)	Generic binding protein	Activation	Transcription regulation	x	A total of 28 cortisol-modulated proteins were identified in the human THP-1 monocytic cell line. Their corresponding genes were screened for putative glucocorticoid response elements in their + 10 kb/- 0.2 kb promoter regions including all alternative promoters available within the Database for Transcription Start Sites.	17960574
324	FUS/DDIT3 fusion protein	Transcription factor	PTX3	Generic binding protein	Unspecified	Transcription regulation	x	FUS-CHOP binds to the PTX3 and FN1 gene promoters.	21805478;24213580
325	APC/hCDH1 complex	Generic enzyme	Cyclin B1	Generic binding protein	Inhibition	Ubiquitination	x	Cyclin B1 is APC/C-Cdh1 substrate.	15650047;16148219;18818692;19047054;21241890;22152475
326	ACM4	GPCR	G-protein beta3/gamma4	G betta/gamma	Activation	Binding	x	ACM4 binds to and activates G-protein beta3/gamma4 .	1322501;8094261
327	Androgen receptor	Transcription factor	E-cadherin	Generic binding protein	Inhibition	Transcription regulation	x	Activated AR cooperates with HDAC1 to repress E-cadherin expression.	18794357
328	CENTG2	Generic binding protein	AP3S2	Transporter	Inhibition	Binding	x	AGAP1 has previously been found to associate with the adaptor protein complex AP-3 and regulate the function of AP-3 endosomes.	12967569;16079295
329	HNF1-alpha	Transcription factor	FR-alpha	Generic receptor	Activation	Transcription regulation	x	HNF1-alpha can bind to gene FR-alpha promoter and activates FR-alpha expression.	12566316
330	TEF-1	Transcription factor	SERT	Transporter	Unspecified	Transcription regulation	x	A TATA-like motif and several potential binding sites for transcription factors, including two AP1, several AP2 and AP4 binding sites and TEF-1 are present in the 5'-flanking region of mouse SERT gene.	9489712
331	GCR-alpha	Transcription factor	Liprin-beta 2	Generic binding protein	Unspecified	Transcription regulation	x	Liprin-beta 2 promoter contains putative GCR binding site.	21865353
332	PKC	Protein kinase	Histone H2B	Generic binding protein	Unspecified	Phosphorylation	x	H2B proved to be phosphorylatable in vitro with a protein kinase C, and the site Ser-32 was tentatively identified.H2B phosphorylation occurs universally in apoptotic cells and is associated with apoptosis-specific nucleosomal DNA fragmentation.	10365161;10617636
333	SFRP1	Generic binding protein	WNT	Receptor ligand	Inhibition	Binding	x	SFRP1 efficiently inhibit the Wnt mediated increase in cytoplasmic (beta)-catenin levels.	10523516;11287180
334	USF2	Transcription factor	Alpha crystallin A	Generic binding protein	Unspecified	Transcription regulation	x	Putative USF2 binding site is found in gene Cryaa promoter.	9055817;10391946
335	HOXA9	Transcription factor	ERdj5	Generic binding protein	Unspecified	Transcription regulation	x	Dnajc10 is a target for HOXA9.	22072553
336	NRSF	Transcription factor	KCNQ2	Voltage-gated ion channel	Inhibition	Transcription regulation	x	KCNQ2 promoter has a putative NRSF-binding site.	17540862;19888342;20926649
337	ZAP70	Protein kinase	RCC1	Regulators (GDI, GAP, GEF)	Unspecified	Phosphorylation	x	ZAP70 phosphorylates RCC1.	19605366
338	PKC-alpha	Protein kinase	HuD (ELAVL-4)	Generic binding protein	Activation	Binding	x	HuD protein interacted with PKCa and PKCe. PKC activation induces HuD phosphorylation.	22736542
339	SOCS3	Generic binding protein	FAK1	Protein kinase	Inhibition	Binding	x	we determined that CXCL12 stimulation induces the coassociation of FAK and SOCS3 in human peripheral blood B cells. A weak association of FAK and SOCS3 also is observed in unstimulated cells.	14517242;16007195;18031698
340	MYOG	Transcription factor	ABCB7	Transporter	Unspecified	Transcription regulation	x	ABCB7 promoter has a putative MYOG-binding site.	15608294
341	SP3	Transcription factor	CYP4B1	Generic enzyme	Activation	Transcription regulation	x	SP3 can bind to gene CYP4B1 promoter and activates CYP4B1 expression.	15900016
342	c-Myb	Transcription factor	c-Jun	Transcription factor	Activation	Transcription regulation	x	c-Myb binds and induces c-Jun gene promoter.	21261996
343	DNMT3A	Generic enzyme	ZFP36(Tristetraprolin)	Generic binding protein	Inhibition	Transcription regulation	x	DNMT3A co-inhibits transcription of ZFP36(Tristetraprolin) .	20038433
344	ATF-2	Transcription factor	GDNF	Receptor ligand	Unspecified	Transcription regulation	x	ATF-2 regulates transcription of GDNF .	9811930;23606280
345	Laminin 2	Receptor ligand	alpha-6/beta-4 integrin	Generic receptor	Activation	Binding	x	Laminin 2 binds to and activates alpha-6/beta-4 integrin .	15383318;15890231
346	Caspase-3	Generic protease	ALK-2	Generic receptor	Unspecified	Cleavage	x	ALK-2 is a substrate of Caspase-3.	21368862
347	Androgen receptor	Transcription factor	SLC4A4	Transporter	Unspecified	Transcription regulation	x	Using the MNI algorithm, we identified SLC4A4 as AR downstream gene in the AR pathway.	17299418
348	ZDHHC3	Generic enzyme	NudE	Generic binding protein	Unspecified	Covalent modification	x	NUDE is palmitoylated by Zdhhc3	19927128
349	ERK1/2	Protein kinase	DMAP1	Generic binding protein	Unspecified	Phosphorylation	x	ERK1/2 phosphorylates DMAP1 .	23712012
350	ALK	Receptor with enzyme activity	Shc	Generic binding protein	Activation	Binding	x	Shc coimmunoprecipitates with ALK.	9174053;11888936;15226403;17274988
351	CaMK II	Protein kinase	SLC7A11	Transporter	Unspecified	Phosphorylation	x	CaMK II phosphorylates SLC7A11 .	20071362
352	DLX3	Transcription factor	ZNF145	Transcription factor	Activation	Transcription regulation	x	DLX3 binds to ZBTB16 promoter. Dental follicle cells were used.	22107079
353	GCR-alpha	Transcription factor	ALDR	Generic enzyme	Unspecified	Transcription regulation	x	Putative GCR-alpha binding site is found in gene Akr1b3 promoter.	9006894
354	Shc	Generic binding protein	ERK2 (MAPK1)	Protein kinase	Inhibition	Binding	x	Shc binds to and inhibits ERK2 (MAPK1) .	23584453
355	c-Jun	Transcription factor	EPAS1	Transcription factor	Activation	Transcription regulation	x	c-Jun activates transcription of EPAS1 .	24368849
356	ZAP70	Protein kinase	Fyn	Protein kinase	Unspecified	Phosphorylation	x	ZAP70 phosphorylates Fyn.	7760813;19605366
357	TFII-I	Transcription factor	EPC1	Generic binding protein	Unspecified	Transcription regulation	x	TFII-I can bind to gene EPC1 promoter.	18579769
358	TFIIH	Generic enzyme	PC4	Generic binding protein	Unspecified	Phosphorylation	x	TFIIH phosphorylates PC4.	9482861
359	BMPR1B	Receptor with enzyme activity	SMAD5	Transcription factor	Activation	Phosphorylation	x	Smad1, Smad5 and Smad8 (referred to as BMP activated R-Smads; BR-Smads) are activated by BMP type I receptors, ALK-3 and ALK-6.	9442019;11784015;12485160;15352166;15368350;15546140;15569154;15975920;16642010;16678165
360	RING2	Generic enzyme	c-Fos	Transcription factor	Unspecified	Transcription regulation	x	RING2 co-regulates transcription of c-Fos .	23256043
361	Survivin	Generic binding protein	ABCG2	Generic channel	Activation	Binding	x	Survivin binds to and activates ABCG2 .	23838170
362	TBX2	Transcription factor	p27KIP1	Generic binding protein	Inhibition	Transcription regulation	x	TBX2 inhibits transcription of p27KIP1 .	23341776
363	Karyopherin alpha 4	Transporter	TOP2 alpha	Generic enzyme	Activation	Transport	x	Karyopherin alpha 4 transports TOP2 alpha .	17182034
364	EZH2	Generic enzyme	IL-13	Receptor ligand	Inhibition	Transcription regulation	x	EZH2 coregulates and inhibits IL-13 promoter.	16009709
365	EZH2	Generic enzyme	BMI-1	Generic binding protein	Inhibition	Transcription regulation	x	EZH2 co-regulates transcription of BMI-1 in teratocarcinoma cells.	16751344;22158708;24238339;24389103
366	LSD1	Generic enzyme	PEDF-R (iPLA2-zeta)	Generic phospholipase	Inhibition	Transcription regulation	x	the selective occupancy of LSD1 was observed at the PDK4, FATP1 and ATGL gene promoters.	22453831
367	TAX1BP1	Generic binding protein	26S proteasome (20S core)	Generic protease	Activation	Binding	x	TAX1BP1 binds to and activates 26S proteasome (20S core) .	11602750;15479824
368	Calpain 1(mu)	Generic protease	PDIA3	Generic enzyme	Activation	Binding	x	Calpain 1 binds to PDIA3. PDIA3-associated mitochondrial calpain 1 cleaves AIF(apoptosis inducing factor) to a truncated form.	18559257
369	RIN	RAS - superfamily	SOS1	Regulators (GDI, GAP, GEF)	Activation	Binding	x	RIN physically interacts with SOS1 and increases its activity.	12099688;20936779
370	c-Src	Protein kinase	ABLIM1	Generic binding protein	Unspecified	Phosphorylation	x	ABLIM1 is a c-src substrate.	22499769
371	FOXO3A	Transcription factor	Cdt1	Generic binding protein	Activation	Binding	x	FOXO3 forms a protein complex with Cdt1, which in turn blocks its interaction with DDB1 and PCNA. Conversely, FOXO3 depletion facilitated the proteolysis of Cdt1 in unperturbed cells.	22451935
372	Lef-1	Transcription factor	FGF4	Receptor ligand	Activation	Transcription regulation	x	Lef-1 can bind to gene FGF4 promoter and activates FGF4 expression.	12502739
373	HNF1-alpha	Transcription factor	c-Src	Protein kinase	Activation	Transcription regulation	x	HNF1-alpha binds to gene c-Src promoter and promotes c-Src expression.	10777539;10978326
374	PKA-cat (cAMP-dependent)	Protein kinase	DDX3X	Generic enzyme	Unspecified	Phosphorylation	x	PKA-cat (cAMP-dependent) phosphorylates DDX3X .	21399638
375	ALK-2	Generic receptor	SMAD5	Transcription factor	Activation	Phosphorylation	x	Interaction of ALK-2 with SMAD5 was shown by using yeast two-hybrid system method .	9748228;10583507;10652350;11106403;16189514;16678165
376	Caspase-3	Generic protease	Nucb1	Generic binding protein	Unspecified	Cleavage	x	Although our in vitro and ex vivo results indicate that NUCB1 was digested efficiently by caspase-3, -6 and -8, it is of great interest to examine which caspase plays a major role in cleaving NUCB1 during apoptosis under in vivo conditions. Since caspase-3 is not functional in MCF-7 cells, it is unlikely that caspase-3 is involved in the in vivo cleavage of NUCB1.	18154733
377	14-3-3 beta/alpha	Generic binding protein	BETA-PIX	Regulators (GDI, GAP, GEF)	Inhibition	Binding	x	Interaction of purified 14-3-3 beta/alpha with BETA-PIX was shown by liquid-chromatography mass spectrometry and immunoblotting.	16236029;16635246;18160719;20338996;22654768
378	RING2	Generic enzyme	GP-IX	Generic binding protein	Unspecified	Transcription regulation	x	RUNX1, CBF beta and RING2 co-occupy the GP-IX promoter.	22325351
379	Insulin receptor	Receptor with enzyme activity	Prohibitin	Generic binding protein	Activation	Phosphorylation	x	Insulin receptor phosphorylates prohibitin. Phosphorylation at Tyr114 in response to insulin stimulation recruits Shp1 and alters phosphorylation of Akt and GSK3 beta.	19497338
380	Androgen receptor	Transcription factor	Keratin 8	Generic binding protein	Unspecified	Transcription regulation	x	Keratin 8 was identificated as Androgen receptor transcription target by ChIP on chip analysis.	17721441;22531786
381	PLAT (TPA)	Generic protease	EGFR	Receptor with enzyme activity	Activation	Binding	x	EGFR Binds to tPA and Is required for tPA-Induced ERK1/2 Signaling.	17456763
382	GCR-alpha	Transcription factor	TGF-alpha	Receptor ligand	Unspecified	Transcription regulation	x	Putative GCR-alpha binding site is found in gene TGFA promoter.	19196314
383	Poly(A) polymerase	Generic enzyme	HSP27	Generic binding protein	Unspecified	Transcription regulation	x	Poly(A) polymerase co-regulates transcription of HSP27 .	23219533
384	Ephrin-A receptor 7	Generic receptor	MAP-1B	Generic binding protein	Unspecified	Phosphorylation	x	Ephrin-A receptor 7 phosphorylates MAP-1B .	22276854
385	STAT5	Transcription factor	WARS	Generic enzyme	Unspecified	Transcription regulation	x	STAT5 can bind to gene WARS promoter.	10068671
386	PKA-cat (cAMP-dependent)	Protein kinase	LMO7	Generic binding protein	Unspecified	Phosphorylation	x	PKA-cat (cAMP-dependent) phosphorylates LMO7 .	21955146;23882029
387	RING2	Generic enzyme	hASH1	Transcription factor	Unspecified	Transcription regulation	x	RING2 probably co-regulates transcription of hASH1 in murine ES cells.	16625203;20473294
388	EZH2	Generic enzyme	ANKRD13C	Protein	Inhibition	Transcription regulation	x	ANKRD13C is a target gene of EZH2 in GBM CSCs.	19934320
389	SHP-2	Protein phosphatase	ERK1/2	Protein kinase	Activation	Binding	x	SHP-2 acts as a positive regulator of Erk activity in AGS cells and it is independent of Ras or Grb2.	12543077;12721296
390			NFIC	Transcription factor	Activation	Binding	x	LEDGF/p52 binds to and activates NFIC .	9822615
391	MTA2	Generic binding protein	c-Jun	Transcription factor	Unspecified	Transcription regulation	x	The Co-occupancy of GATA-1 with NF-E2, FOG-1, SCL, and MTA-2 was found at c-Jun promoter regions by ChIP-qPCR assays.	19687298
392	ATF-2	Transcription factor	VDAC 1	Voltage-gated ion channel	Unspecified	Transcription regulation	x	ATF-2 probably regulates transcription of VDAC 1 in human B-cell lymphoma.	18277385;22304920
393	hRap1	Generic binding protein	KIAA0020	Generic binding protein	Unspecified	Transcription regulation	x	RAP1 can occupy the gene KIAA0020 promoter region.	21423278
394	ERK2 (MAPK1)	Protein kinase	c-Jun/Fra-2	Transcription factor	Activation	Phosphorylation	x	ERK2 (MAPK1) phosphorylates c-Jun/Fra-2 and increases its activity.	9188858
395	Cdt1	Generic binding protein	MCM4/6/7 complex	Generic enzyme	Activation	Binding	x	Cdt1 protein forms a complex with Mcm4/6/7 and increases its DNA binding and helicase activity.	18606811
396	COPS6	Generic binding protein	IRF5	Transcription factor	Activation	Binding	x	COPS6 binds to and activates IRF5 .	23275442
397	HIF1A	Transcription factor	Cyclin B1	Generic binding protein	Inhibition	Transcription regulation	x	HIF1A regulates transcription of CCNB1.	19491311
398	c-Src	Protein kinase	PSMD2	Generic binding protein	Unspecified	Phosphorylation	x	PSMD2 is a substrate of c-src.	19632164
399	SUZ12	Generic binding protein	CHD7	Generic enzyme	Unspecified	Transcription regulation	x	CHD7 was identified as possible SUZ12 target gene.	16618801;19884255;24070194
400	GCR-alpha	Transcription factor	DHC24	Generic enzyme	Unspecified	Transcription regulation	x	DHC24 was identificated as GCR-alpha transcription target by using chromatin immunoprecipitation analysis .	17559307
401	ERK1 (MAPK3)	Protein kinase	HSF4	Transcription factor	Activation	Phosphorylation	x	ERK1 (MAPK3) phosphorylates HSF4 and increases its activity.	16581800
402	Androgen receptor	Transcription factor	MAD2a	Generic binding protein	Unspecified	Transcription regulation	x	MAD2a promoter contains AR binding sites in enhancer region.	19808968;24027196
403	c-Src	Protein kinase	ERK1 (MAPK3)	Protein kinase	Activation	Phosphorylation	x	ERK1 is an c-Src substrate.	11956320;12807735;15573401;16098714;16723512;19797620;21748785;22499769
404	NRSF	Transcription factor	ALK	Receptor with enzyme activity	Unspecified	Transcription regulation	x	ALK was identificated as NRSF transcription target by using open source informatic framework Cistematic and validated by by chromatin immunoprecipitation followed by quantitative PCR.	16963704;17540862;19888342
405	PROX1	Transcription factor	LSD1	Generic enzyme	Activation	Binding	x	PROX1 binds to and activates LSD1 .	23626788
406	HSF1	Transcription factor	FXR1	Generic binding protein	Activation	Transcription regulation	x	HSF1 bound and induced fragile X mental retardation, autosomal homolog 1 promoter.	14668476
407	EZH2	Generic enzyme	HOXB8	Transcription factor	Unspecified	Transcription regulation	x	EZH2 co-regulates transcription of HOXB8 in teratocarcinoma cells.	16751344;23850221
408	c-Jun	Transcription factor	MKP-1	Protein phosphatase	Activation	Transcription regulation	x	c-Jun probably regulates transcription of MKP-1 in human B-cell lymphoma.	15950217;18277385;19585511;20702711
409	NCOA3 (pCIP/SRC3)	Generic binding protein	K-RAS	RAS - superfamily	Unspecified	Transcription regulation	x	NCOA3 (pCIP/SRC3) co-regulates transcription of K-RAS .	23434684
410	EZH2	Generic enzyme	CD70(TNFSF7)	Receptor ligand	Inhibition	Transcription regulation	x	EZH2 co-inhibits transcription of CD70(TNFSF7) .	24238339
411	CXCR4	GPCR	Filamin A	Generic binding protein	Activation	Binding	x	CD4 and the coreceptors (CCR5 and CXCR4) interact with the actin-binding protein filamin-A. filamin-A was ientified as an adaptor protein that links HIV-1 receptors to the actin cytoskeleton remodelling machinery, which may facilitate virus infection.	17572668
412	c-Src	Protein kinase	PARD3	Generic binding protein	Unspecified	Phosphorylation	x	C-Src phosphorylates PARD3.	17053785
413	NCOA1 (SRC1)	Generic binding protein	EGFR	Receptor with enzyme activity	Activation	Transcription regulation	x	SRC-1 interacts with proximal EGFR promoter and coregulates transcription activation.	21080969
414	USF1	Transcription factor	G6PT	Generic phosphatase	Unspecified	Transcription regulation	x	USF1 can bind to gene G6PT promoter.	15767253
415	TWIST2	Transcription factor	RUNX2	Transcription factor	Inhibition	Binding	x	Twist-2 immunoprecipitate Runx2 and inhibit its transactivation function.	15030764;20383196;20655471;20935057;22505459
416	MKP-3	Protein phosphatase	IRF3	Transcription factor	Inhibition	Binding	x	MKP-3 binds to and inhibits IRF3 .	24248350
417	BETA-PIX	Regulators (GDI, GAP, GEF)	Shc	Generic binding protein	Activation	Binding	x	Endothelin-1 stimulation of primary human mesangial cells induces betaPix and p66Shc upregulation resulting in the formation of betaPix/p66Shc complex which induces FOXO3a phosphorylation through ERK1/2-dependent but Akt-independent mechanism with subsequent FOXO3a inactivation that promotes cell proliferation.	18385518;19804820;22654768
418	ATM	Protein kinase	GC1QBP	Generic binding protein	Unspecified	Phosphorylation	x	ATM phosphorylates p32 (ASF/SF2 splicing factor-associated protein) in vitro.	18070599
419	PKA-cat (cAMP-dependent)	Protein kinase	DOCK7	Regulators (GDI, GAP, GEF)	Unspecified	Phosphorylation	x	DOCK7 is a predicted substrate of PKA-cat.	22570334
420	MDFI	Generic binding protein	Lef-1	Transcription factor	Inhibition	Binding	x	MDFI binds to and inhibits Lef-1 .	12192039;17090604
421	c-Jun	Transcription factor	HIF1A	Transcription factor	Activation	Binding	x	C-Jun increases HIF1A mRNA expression.	11739718;17451682;17452336;19738058
422	STAT5	Transcription factor	ERdj5	Generic binding protein	Unspecified	Transcription regulation	x	Stat5 occupies Dnajc10 promoter.	22072553
423	Tubulin (in microtubules)	Generic binding protein	p190-RhoGEF	Regulators (GDI, GAP, GEF)	Activation	Binding	x	p190RhoGEF interacts with tubulin in intact cells via its C terminal domain.	11058585;17553668
424	Androgen receptor	Transcription factor	C4A protein	Generic binding protein	Activation	Transcription regulation	x	Androgen receptor regulates transcription of C4A protein.	9022044;9727045;12107189;16456618;17299418;17721441
425	ERK1 (MAPK3)	Protein kinase	AAK1	Protein kinase	Unspecified	Phosphorylation	x	ERK1 (MAPK3) phosphorylates AAK1 .	18388127
426	TIM	Generic binding protein	MCM5	Generic binding protein	Inhibition	Binding	x	TIM binds to MCM5.	20299328;21573113;23359676
427	HIF1A	Transcription factor	MIG6	Generic binding protein	Activation	Transcription regulation	x	MIG6 is a direct target gene of HIF1A.	19255431;21447827
428	HIF1A	Transcription factor	ABCG2	Generic channel	Activation	Transcription regulation	x	Bcrp promoter contains a hypoxiaresponse element that provides a docking site for the hypoxiainducible factor 1.	15044468;17118268;17368550;17624786;21368752;24472707
429	MER	Receptor with enzyme activity	IRS-1	Generic binding protein	Unspecified	Phosphorylation	x	IRS-1 is a putative substrate of MER.	21966344
430	MEK2(MAP2K2)	Protein kinase	ERK1 (MAPK3)	Protein kinase	Activation	Phosphorylation	x	MEK2 binds and activates ERK1.	7601337;7687743;8226933;8388392;8626767;9006895;11134045;14616089;14688022;16858395;17321481;17537614;23217386
431	Caspase-6	Generic protease	Huntingtin	Generic binding protein	Activation	Cleavage	x	Caspase 6 cleaves Huntingtin	10770929;14713958;16777606;16900190
432	Ephrin-A receptor 4	Generic receptor	hnRNP R	Generic binding protein	Unspecified	Phosphorylation	x	Ephrin-A receptor 4 phosphorylates hnRNP R .	19770167
433	TFII-I	Transcription factor	Nucb1	Generic binding protein	Unspecified	Transcription regulation	x	TFII-I regulates transcription of Nucb1 .	22970219
434	HuD (ELAVL-4)	Generic binding protein	BDNF	Receptor ligand	Activation	Binding	x	HuD protein was specifically associated with BDNF, NGF, and NT-3 mRNAs as well as GAP-43 mRNA.	22736542;23383270
435	HDAC2	Generic enzyme	GCR-alpha	Transcription factor	Activation	Deacetylation	x	GCR-alpha deacetylation by HDAC2 is a prerequisite for activation of GCR-alph binding with p65-NF-kB and consequent repression of the latter.	16380507;19779205
436	c-Src	Protein kinase	ACLY	Generic enzyme	Unspecified	Phosphorylation	x	c-Src phosphorylates ACLY .	21447799
437	COUP-TF	Transcription factor	G6PT	Generic phosphatase	Unspecified	Transcription regulation	x	COUP-TF can bind to gene G6PT promoter.	17311939
438	Ubiquilin-1	Generic binding protein	G-protein beta	G betta/gamma	Inhibition	Binding	x	PLIC-1/Ubiquilin-1 inhibits Gi signaling by direct association with G-protein beta.	14662753
439	IRS-1	Generic binding protein	Kallikrein 3 (PSA)	Generic protease	Activation	Transcription regulation	x	The AR/IRS-1 complex translocates to the nucleus and is recruited to gene promoters containing androgen responsive elements of PSA causing an increase of AR transcriptional activity.	18521741
440	Androgen receptor	Transcription factor	ELF3	Transcription factor	Unspecified	Transcription regulation	x	ELF3 was identificated as Androgen receptor transcription target by ChIP on chip analysis.	17721441;19668381
441	hRap1	Generic binding protein	Kallikrein 3 (PSA)	Generic protease	Unspecified	Transcription regulation	x	hRap1 co-regulates transcription of Kallikrein 3 (PSA) .	23363843
442	Androgen receptor	Transcription factor	LIFR	Generic receptor	Unspecified	Transcription regulation	x	LIFR was identificated as Androgen receptor transcription target by ChIP on chip analysis.	17721441
443	EZH2	Generic enzyme	Lef-1	Transcription factor	Unspecified	Transcription regulation	x	ChIP with quantitative real-time PCR (qPCR) confirmed modest but significant Ezh2 enrichment at LEF1 promoter.	18974828
444	TFII-I	Transcription factor	STO	Generic enzyme	Unspecified	Transcription regulation	x	STO is a TFII-I transcriptional target.	20500075;22628223;23145914
445	Pyk2(FAK2)	Protein kinase	HGK(MAP4K4)	Protein kinase	Unspecified	Phosphorylation	x	Pyk2(FAK2) probably binds to HGK(MAP4K4) in human B-cell lymphoma.	18277385;24163766
446	Syk	Protein kinase	IRS-1	Generic binding protein	Unspecified	Phosphorylation	x	By using phosphotyrosine affinity columns with the SILAC method was shown that IRS-1 is effector of Syk and possibly poshorylated by it.	19421152
447	Syntenin 1	Generic binding protein	PKC-alpha	Protein kinase	Activation	Binding	x	Syntenin 1 associates with PKC alpha and activates downstream signaling pathways.	20145126
448	COUP-TFI	Transcription factor	CPT II	Generic enzyme	Inhibition	Transcription regulation	x	COUP-TFI inhibits transcription of CPT II .	12408750
449	MKL1	Generic binding protein	SLUG	Transcription factor	Activation	Transcription regulation	x	MKL1 binds to gene SLUG promoter and activates SLUG expression.	18056415;19945376
450	PROX1	Transcription factor	p27KIP1	Generic binding protein	Activation	Transcription regulation	x	Prox1 may act on proliferation of neuroblastoma cells through a combined effect on various components of the cell cycle control machinery, including Cyclins, p27-Kip1 and Cdc25A.	22508481
451	HSF1	Transcription factor	Cyclin D3	Generic binding protein	Unspecified	Transcription regulation	x	C/EBP beta binds to the gene Cyclin D3 promoter.	22955979
452	ERK1 (MAPK3)	Protein kinase	SHP-2	Protein phosphatase	Inhibition	Phosphorylation	x	ERK1 (MAPK3) phosphorylates SHP-2 and decreases its activity.	8197172
453	NCOA3 (pCIP/SRC3)	Generic binding protein	c-Fos	Transcription factor	Activation	Binding	x	SRC-1 and TIF2 bound c-Fos more efficiently than RAC3 suggests a direct correlation between binding and coactivation.	18511550
454	ROCK	Protein kinase	TRPM7	Generic channel	Unspecified	Phosphorylation	x	TRPM7 is a potential substrate of ROCK.	22251793
455	IKK-gamma	Generic binding protein	c-Jun	Transcription factor	Activation	Binding	x	Immunoprecipitation was performed on the lysates using antibodies against c-Jun, c-Fos or GSK3 (as a control), followed by Western blots using an antibody against the T7-tag on IKKgamma. Both components of AP-1, c-Jun, and c-Fos, were present in an intracellular complex with IKKgamma in vivo.	18080803
456	HuD (ELAVL-4)	Generic binding protein	KCNQ2	Voltage-gated ion channel	Activation	Binding	x	HuD binds to KCNQ2 mRNA.	20584986
457	GCR-alpha	Transcription factor	HMGCS2	Generic enzyme	Unspecified	Transcription regulation	x	Putative GCR-alpha binding sites are found in gene HMGCS2 promoter.	8097464;9798904;16110340
458	MTA2	Generic binding protein	GP-IX	Generic binding protein	Unspecified	Transcription regulation	x	MTA-2 and RbAp46 were enriched at all active genes examined, including alphaIIb (Itga2b), Mpl, Gp9, Gp1balpha and Pf4 when compared with a control region or the silent erythroid GATA-1/FOG-1 target gene Hbb-b1.	19927129
459	HSP70	Generic binding protein	Ca-ATPase1	Ligand-gated ion channel	Activation	Binding	x	HSP70 physically interacts with Ca-ATPase1 and increases its activity.	15371420
460	FGFR3	Receptor with enzyme activity	IRS-1	Generic binding protein	Unspecified	Phosphorylation	x	IRS-1 is a putative substrate of FGFR3.	21966344
461	PCSK5	Generic protease	Progastrin	Receptor ligand	Activation	Cleavage	x	PCSK5 cleaves and activates Progastrin .	18554181
462	Androgen receptor	Transcription factor	TRF1	Generic binding protein	Unspecified	Transcription regulation	x	Using the MNI algorithm, we identified TRF1 as AR downstream target gene in the AR pathway.	17299418
463	BMI-1	Generic binding protein	HOXA9	Transcription factor	Unspecified	Transcription regulation	x	BMI-1 co-regulates transcription of HOXA9 .	23207902;23349393;23680149
464	Syntenin 1	Generic binding protein	c-Src	Protein kinase	Activation	Binding	x	Syntenin 1 physically interacts with c-Src and activates FAK/ Src signaling.	18832467;20145126;20228839;23066033
465	c-Jun	Transcription factor	Crct1	Generic binding protein	Activation	Transcription regulation	x	Presence of cJun at the Crct1 promoter was shown by ChIP assay.	19303854
466	HDAC2	Generic enzyme	PPP2R1B	Generic binding protein	Inhibition	Transcription regulation	x	The ChIP assay revealed of HDAC2 recruitment to the PPP2R4, PPP2R1B, RBPMS, NCOA4, CORO1C and EPHA2 promoters.	18264134
467	c-Jun	Transcription factor	SCGF	Receptor ligand	Unspecified	Transcription regulation	x	SCGF promoter has a putative c-Jun-binding site.	15608294
468	Caspase-3	Generic protease	MEK6(MAP2K6)	Protein kinase	Unspecified	Cleavage	x	MEK6 is a substrate of Caspase-3.	21368862
469	NCOA1 (SRC1)	Generic binding protein	Ca-ATPase1	Ligand-gated ion channel	Activation	Transcription regulation	x	SRC-1 and GRIP-1 both were recruited in a ligand-dependent manner to the SERCA1, GH, PPCKC and CYP7A1 promoters.	16254015
470	MPP11	Generic binding protein	NFIC	Transcription factor	Unspecified	Transcription regulation	x	ZRF1 enrichment at several promoter regions of polycomb-repressed genes, including PER1,NF1C HOXA4 clearly depended on the abundance of RING1B and on H2Aub levels.	21179169
471	GCR-alpha	Transcription factor	HES6	Transcription factor	Unspecified	Transcription regulation	x	HES6 is a possible transcriptional target of GCR-alpha.	16110340
472	NCOA1 (SRC1)	Generic binding protein	MDR1	Transporter	Unspecified	Transcription regulation	x	SRC1 binds to gene MDR1 promoter in hepatocytes.	19129222
473	PREP1	Transcription factor	MRPL20	Generic binding protein	Unspecified	Transcription regulation	x	PREP1 regulates transcription of MRPL20 .	24216763
474	PKA-cat (cAMP-dependent)	Protein kinase	RIL	Generic binding protein	Unspecified	Phosphorylation	x	PKA-cat (cAMP-dependent) phosphorylates RIL.	21644927
475	USF1	Transcription factor	HBB	Protein	Activation	Transcription regulation	x	Conserved E-box motifs are located in the beta-globin downstream promoter.	8995271;12582249;16943425;19491096
476	ATF-2/c-Jun	Transcription factor	Kallikrein 3 (PSA)	Generic protease	Activation	Transcription regulation	x	ATF-2/c-Jun binds to gene Kallikrein 3 (PSA) promoter and activates Kallikrein 3 (PSA) expression.	15546613
477	PKA-cat (cAMP-dependent)	Protein kinase	SHP-2	Protein phosphatase	Inhibition	Phosphorylation	x	PKA phosphorylates Shp2.	23045525
478	Fyn	Protein kinase	CDK1 (p34)	Protein kinase	Unspecified	Phosphorylation	x	CDK1 is a putative substrate of Fyn.	8910336;21966344
479	PRC (PGC-1 related)	Generic binding protein	GABP beta1	Transcription factor	Activation	Binding	x	PRC (PGC-1 related) physically interacts with GABP beta1 and increases its activity.	18343819
480	Androgen receptor	Transcription factor	PGAR	Generic binding protein	Inhibition	Transcription regulation	x	Androgen receptor inhibits transcription of PGAR .	17699749;20610535
481	HSP47	Generic binding protein	Collagen I	Generic binding protein	Activation	Binding	x	HSP47 binds to and activates Collagen I .	1654327;7983065;7989606;8944545;9524358;9648069;10585450;11333272;12163502;14986857
482	NRSF	Transcription factor	KCRU	Generic kinase	Inhibition	Transcription regulation	x	NRSF regulates transcription of KCRU.	19401398;19888342
483	HIF1A	Transcription factor	Adenosine A2b receptor	GPCR	Activation	Transcription regulation	x	HIF1A can bind to gene Adenosine A2b receptor promoter and activates Adenosine A2b receptor expression.	17077301;19828020;23602831;24391213
484	Syk	Protein kinase	BTF	Generic binding protein	Unspecified	Phosphorylation	x	BTF is a putative phosphorylation substrate of Syk.	22451900
485	Dematin	Generic binding protein	Actin	Generic binding protein	Activation	Binding	x	Dematin binds to and activates Actin .	2842686;3882722;7615546;12011427
486	NXF1	Transporter	MAP-1B	Generic binding protein	Activation	Binding	x	NXF1 physically interacts with MAP-1B and increases its activity.	16014633
487	CXXC6	Generic binding protein	FGF4	Receptor ligand	Unspecified	Transcription regulation	x	Tet1 binds to gene FGF4 promoter in mESCs.	21514197
488	TXNDC12	Generic enzyme	PTX3	Generic binding protein	Unspecified	Covalent modification	x	PTX3 is a mixed disulphide partner and substrate of ERp18.	19887585
489	SUZ12	Generic binding protein	G-protein alpha-14	G-alpha	Unspecified	Transcription regulation	x	SUZ12 co-regulates transcription of G-protein alpha-14.	16630818;19293275;19884255
490	RING2	Generic enzyme	MSX1	Transcription factor	Unspecified	Transcription regulation	x	RING2 probably co-regulates transcription of MSX1 in murine ES cells.	16625203;22325148
491	GCR-alpha	Transcription factor	MTHFD2	Generic enzyme	Unspecified	Transcription regulation	x	Putative GCR-alpha binding site is found in gene MTHFD2 promoter.	1843253;18408151;21125565
492	FOXO3A	Transcription factor	VEGF-A	Receptor ligand	Inhibition	Transcription regulation	x	FOXO3a is recruited to the proximal region of the VEGF promoter in vivo.	16801400;21860419
493	Furin	Generic protease	ODZ2	Generic binding protein	Unspecified	Cleavage	x	Furin cleaves ODZ2 .	10588872;17502993
494	PRMT5	Generic enzyme	TFF1	Generic binding protein	Unspecified	Transcription regulation	x	PRMT5 co-regulates transcription of TFF1 .	18239461
495	BETA-PIX	Regulators (GDI, GAP, GEF)	WASF2	Generic binding protein	Activation	Binding	x	The hepatocyte growth factor (HGF) induced the association between the constitutive complex of betaPIX and GIT1 with WAVE2, which was concomitant with the induction of lamellipodia formation and WAVE2 transport.	19303398
496	ERK1/2	Protein kinase	STAT5A	Transcription factor	Activation	Phosphorylation	x	Active ERK phosphorylates STAT5a at C-terminal transactivation domain.	9804779;10194762;10851063;15578920
497	COUP-TFII	Transcription factor	RUNX2	Transcription factor	Inhibition	Binding	x	COUP-TFII and Runx2 physically interacted and COUP-TFII significantly impaired the Runx2-dependent activation of the osteocalcin promoter.	22493443
498	XRN2	Generic enzyme	HBB	Protein	Activation	Cleavage	x	XRN2 cleaves and activates HBB .	15565140;15565158;15565159
499	CDK1 (p34)	Protein kinase	Androgen receptor	Transcription factor	Activation	Phosphorylation	x	CDK1 (p34) phosphorylates and activates Androgen receptor	9725910;12569365;17043241;17525795
500	SLUG	Transcription factor	HOOK1	Generic binding protein	Unspecified	Transcription regulation	x	Slug preferentialy binds to ITGB1, CAV1, MUC1, and HOOK1 promoters.	19544473
501	PKA-cat (cAMP-dependent)	Protein kinase	CNP1	Generic enzyme	Unspecified	Phosphorylation	x	PKA-cat (cAMP-dependent) phosphorylates CNP1.	16343930
502	PKC	Protein kinase	K-RAS	RAS - superfamily	Activation	Phosphorylation	x	Catalytic subunit of PKC phosphorylates K-Ras at Ser181. This phosphorylation decreases the ability of p120GAP to deactivate Ras.
503	c-Jun	Transcription factor	ITGA6	Generic receptor	Activation	Transcription regulation	x	TAF4b and c-Jun and other AP-1 specifically regulate the AP-1 target gene involved in EMT integrin alpha6.	20353996
504	Lef-1	Transcription factor	RUNX2	Transcription factor	Inhibition	Binding	x	Lef-1 physically interacts with RUNX2 and decreases its activity.	12551949;17158875
505	GCR-alpha	Transcription factor	SSB1	Generic receptor	Unspecified	Transcription regulation	x	GCR-alpha probably regulates gene SPSB1 transcription.	22733784
506	SUZ12	Generic binding protein	SLUG	Transcription factor	Inhibition	Transcription regulation	x	Suz12 probably co-regulates transcription of SLUG.	18555785;19884255;23352431;23836662
507	PKA-cat (cAMP-dependent)	Protein kinase	AF15q14	Generic binding protein	Unspecified	Phosphorylation	x	PKA-cat (cAMP-dependent) phosphorylates AF15q14 .	23882029
508	IRF5	Transcription factor	CXCR4	GPCR	Unspecified	Transcription regulation	x	IRF5 regulates transcription of CXCR4 .	22053985
509	DDX3X	Generic enzyme	IRF3	Transcription factor	Activation	Phosphorylation	x	DDX3X phosphorylates and activates IRF3 .	23478265
510	LSD1	Generic enzyme	ABCG1	Generic channel	Activation	Transcription regulation	x	H3K9 demethylases such as KDM1 (LSD1), KDM3A (JHDM2A), and KDM4A (JMJD2A/JHDM3A) bind to ABCG1 promoter.	19481530
511	Ephrin-A receptor 4	Generic receptor	RBM4	Generic binding protein	Unspecified	Phosphorylation	x	Ephrin-A receptor 4 phosphorylates RBM4 .	19770167
512	Ephrin-A receptor 4	Generic receptor	CDK1 (p34)	Protein kinase	Unspecified	Phosphorylation	x	CDK1 is a putative substrate of Ephrin-A receptor 4.	21966344
513	PCGF2 (Mel-18)	Generic binding protein	NeuroD1 (NDF1)	Transcription factor	Inhibition	Transcription regulation	x	PRC1 complex subunits (CBX2, CBX7, RING2, Mel-18) and REST complex subunits (NRSF, Sin3a and CoREST) bind and repress the NeuroD1 promoter.	21402785;22949506
514	RING2	Generic enzyme	BDNF	Receptor ligand	Inhibition	Transcription regulation	x	RING2 probably co-regulates transcription of BDNF in murine ES cells.	16625203;21402785
515	RBP-J kappa (CBF1)	Transcription factor	TFF1	Generic binding protein	Activation	Transcription regulation	x	CSL and MAML1 are recruited to the pS2 promoter when Notch is activated in the absence of E2.	19838210
516	MTA2	Generic binding protein	Lamin B2	Generic binding protein	Inhibition	Transcription regulation	x	Lamin B2 was identified as a target of the LSD1/MTA1/2/3/NuRD complex in ChIP-DSL experiments.	19703393
517	RUNX2	Transcription factor	MCM5	Generic binding protein	Activation	Transcription regulation	x	RUNX2 binds to gene MCM5 promoter and activates MCM5 expression.	17360627
518	MBNL1	Generic binding protein	Insulin receptor	Receptor with enzyme activity	Activation	Binding	x	MNBL1 binds directly to insulin receptor mRNA and promotes it's exon 11 inclusion.	15257297;15546872;15830352;20519504
519	TRAF3	Generic binding protein	RIPK2	Protein kinase	Inhibition	Binding	x	TRAF3 binds to and inhibits RIPK2 .	23333941
520	COUP-TFII	Transcription factor	SLC9A1	Generic channel	Activation	Transcription regulation	x	COUP-TFII binds to gene SLC9A1 promoter and activates SLC9A1 expression.	11168401
521	Androgen receptor	Transcription factor	HCN4	Voltage-gated ion channel	Activation	Transcription regulation	x	Androgen receptor activates transcription of HCN4 .	23598283
522	Tiam1	Regulators (GDI, GAP, GEF)	DVL-3	Generic binding protein	Activation	Binding	x	Tiam1 binds to and activates DVL-3 .	23109420
523	MOBKL1A	Generic binding protein	NDR1 (STK38)	Protein kinase	Activation	Binding	x	MOBKL1A (MOB1A), MST1, and activated NDR1 were found in a complex. NDR1/hMOB1complex formation is required for Thr444 phosphorylation of NRD1 by MST1 and centrosome amplification.	16135814;19062280;19836237;19919647;20360068
524	c-Myb	Transcription factor	GCR-alpha	Transcription factor	Activation	Transcription regulation	x	GCR was computationally predicted to be a transcriptional target of c-Myb.	15044598;16263717;19004867;20599772;21084380
525	STAT5	Transcription factor	Mucin 13	Generic binding protein	Activation	Transcription regulation	x	STAT5 activates transcription of Mucin 13 .	24097071
526	RUNX2	Transcription factor	STAT5A	Transcription factor	Inhibition	Binding	x	STAT5 retains Runx proteins in the cytoplasm and the interaction between STAT5 and Runx proteins mutually inhibits their transcriptional activity.	18296717;23073173
527	Caspase-3	Generic protease	CCDC47	Generic binding protein	Unspecified	Cleavage	x	Using an amplification-based protein selection technique called mRNA display a large number of both known and previously uncharacterized caspase-3 substrates were identified from the human proteome and then confirmed by cleavage reaction and SDS-PAGE.	17728405
528	Filamin A	Generic binding protein	CDC25C	Protein phosphatase	Activation	Binding	x	Filamin a binds to cdc25c and stimulates cdc25C activity.	21325883
529	FOXO3A	Transcription factor	Cyr61	Receptor ligand	Inhibition	Transcription regulation	x	FOXO3A can bind to gene Cyr61 promoter and suppress Cyr61 expression.	17234971;23239110
530	c-Jun	Transcription factor	CD82	Generic receptor	Unspecified	Transcription regulation	x	c-Jun probably regulates transcription of CD82.	10559251
531	PURB	Transcription factor	ACTA2	Generic binding protein	Inhibition	Transcription regulation	x	Formation of a novel nucleoprotein complex consisting of full-length SRF, Pur proteins, and SPUR (Sp1 activator and Pur-alpha transcriptional repressor proteins at a cis-regulatory region of Smooth muscle alpha acin-ACTA2 promoter DNA) may be associated with de-repression of fetal ACTA2 gene expression in reprogrammed adult cardiomyocytes.	10318844;10608902;15282343;16436378;18344281;24446247
532	CACNB3	Voltage-gated ion channel	L-type Ca(II) channel, alpha 1C subunit	Voltage-gated ion channel	Activation	Binding	x	CACNB3 physically interacts with L-type Ca(II) channel, alpha 1C subunit and increases its activity.	15170217;16787652;18535142
533	HIF1A	Transcription factor	SAP30	Generic binding protein	Unspecified	Transcription regulation	x	Chromatin immunoprecipitation (ChIP) analyses from three independent experiments identified HIF-1alpha and HIF-2alpha binding regions in SAP30.	19386601;19828020;21447827
534	RING2	Generic enzyme	MEIS2	Transcription factor	Inhibition	Transcription regulation	x	RING2 probably co-regulates transcription of MEIS2 in murine ES cells.	16625203;22396653;24374176
535	HDAC2	Generic enzyme	SFRP1	Generic binding protein	Unspecified	Transcription regulation	x	p21, sfrp1, GDNF,and Pax8 genes are occupied by HDAC1 and HDAC2.	21778236
536	Furin	Generic protease	ITGA6	Generic receptor	Activation	Cleavage	x	Furin cleaves on ITGA6 to produce another active polypeptide.	8760366;10657249;22355773
537	Insulin receptor	Receptor with enzyme activity	ACTA1	Generic binding protein	Unspecified	Phosphorylation	x	ACTA1 is a predicted substrate of Insulin receptor.	22609512
538	AF5q31	Transcription factor	HOXA7	Transcription factor	Activation	Transcription regulation	x	MLL-AF6 colocalized with AEP (ENL, AF5q31, AF-4 and CDK9) at the chromatin of MLL target genes (HOXA7, HOXA9, CDKN1B, and CDKN2C).	20153263
539	RAGE	Generic receptor	DIA1	Generic enzyme	Activation	Binding	x	RAGE cytoplasmic domain interacts directly with the FH1 domain of Dia-1 that leads to activation of Rac1 and Cdc42.	18922799
540	HSF1	Transcription factor	CLK1	Protein kinase	Inhibition	Transcription regulation	x	HSF1 inhibits transcription of CLK1 .	17216044
541	NF-I	Transcription factor	c-Fos	Transcription factor	Activation	Transcription regulation	x	NF-I binds to gene c-Fos promoter and promotes c-Fos expression.	1833404;1906603;18374651;24145797
542	ZNF42 (MZF1)	Transcription factor	RUNX2	Transcription factor	Unspecified	Transcription regulation	x	Putative MZF1 binding sites are found in gene RUNX2 promoter.	10524201;11500942;16140555
543	HIF1A	Transcription factor	Rab20	RAS - superfamily	Activation	Transcription regulation	x	Rab20 is HIF1A target gene.	19352460;21056597
544	HDAC2	Generic enzyme	EGFR	Receptor with enzyme activity	Inhibition	Transcription regulation	x	ZIP and the NuRD components (RbAp46/48, HDAC1, HDAC2, Mi-2, MTA2) occupied the promoter of EGFR gene spanning the putative ZIP-binding element.	19644445
545	Androgen receptor	Transcription factor	Shc	Generic binding protein	Activation	Transcription regulation	x	Androgen receptor activates transcription of Shc .	17699749;17721441
546	Lef-1	Transcription factor	c-Myb	Transcription factor	Activation	Binding	x	LEF-1, c-Myb, and Pax-5 may interact and form a tertial complex in vivo, and the formation of tertial complex may increase the affinity for binding the target DNA.	12244173;21795403
547	ErbB4	Receptor with enzyme activity	EGFR	Receptor with enzyme activity	Activation	Binding	x	EGFR is also known to undergo heterodimerization with ErbB4 in response to EGF stimulation.	12297041;12429844;17063476;17553674
548	Galectin-1	Receptor ligand	Neuropilin-1	Generic receptor	Activation	Binding	x	These findings show, for the first time, that Gal-1 can directly bind to NRP1 on endothelial cells, and can promote the NRP1/VEGFR-2-mediated signaling pathway as well as NRP1-mediated biological activities.	18223683;19365409
549	Synaptotagmin I	Generic receptor	S100A13	Generic binding protein	Activation	Binding	x	S100A13-C2A domain (127 aminoacids) of p40Syt1 binary complex could acts as a template for FGF-1 dimerization and multiprotein complex formation.	9712836;11432880;12135982;19284995;20936779
550	PKA-cat alpha	Protein kinase	PTPRR	Generic binding protein	Inhibition	Phosphorylation	x	PKA-cat alpha phosphorylates PTPRR and decreases its activity.	10601328
551	GCR-alpha	Transcription factor	AK2	Generic kinase	Activation	Transcription regulation	x	AK2 is a Dex-induced potential GR primary target.	22733784
552	MIG6	Generic binding protein	ERK2 (MAPK1)	Protein kinase	Activation	Binding	x	MIG6 binds to ERK2 and increases it's phophorylation.	20418913
553	HIF1A	Transcription factor	Adenosine kinase	Generic kinase	Inhibition	Transcription regulation	x	HIF1A binds to gene Adenosine kinase promoter and suppresses Adenosine kinase expression.	18309031
554	GCR-alpha	Transcription factor	MKP-1	Protein phosphatase	Activation	Transcription regulation	x	GR to bind to a region approximately -1.4 kb upstream of the transcription start site MKP-1 gene.	15464020;15590693;15860753;17513787;18408151;18682532;19801529;21060794;22733784
555			HSP27	Generic binding protein	Activation	Transcription regulation	x	LEDGF/p52 co-activates transcription of HSP27 .	20382164
556	CaMK II	Protein kinase	GABA-A receptor beta-3 subunit	Ligand-gated ion channel	Unspecified	Phosphorylation	x	CaMK II phosphorylates GABA-A receptor beta-3 subunit .	9423925;17442679
557	BMI-1	Generic binding protein	KIF1B	Generic binding protein	Inhibition	Transcription regulation	x	Bmi1 binds to the promoter region of TSGs TSLC1 and KIF1Bb and suppresses transcription in NB cells.	20190806
558	SP3	Transcription factor	Kallikrein 3 (PSA)	Generic protease	Activation	Transcription regulation	x	SP3 can bind to gene Kallikrein 3 (PSA) promoter and activates Kallikrein 3 (PSA) expression.	15494207;15708372
559	CUGBP1	Generic binding protein	Gelsolin	Generic binding protein	Inhibition	Binding	x	CUGBP1 interacts with Gelsolin mRNA.	20547756
560	EZH2	Generic enzyme	Adenylate cyclase type VIII	Generic enzyme	Unspecified	Transcription regulation	x	EZH2 co-regulates transcription of Adenylate cyclase type VIII in teratocarcinoma cells.	16751344;22305566
561	CXXC6	Generic binding protein	M33	Generic binding protein	Unspecified	Transcription regulation	x	Tet1 binds to gene M33 promoter in mESCs.	21514197
562	Telokin	Protein kinase	MyHC	Generic binding protein	Inhibition	Binding	x	Telokin interacts with MyHC and inhibits it	9312155;15750850
563	PROX1	Transcription factor	Neuropilin-1	Generic receptor	Inhibition	Transcription regulation	x	VEGFR-3, FGFR-3 and neuropilin-1 expression is cooperatively activated by Prox1 and its binding partner COUP-TFII.	12412020;12883994;16445911;18815287;20351309
564	EZH1	Generic enzyme	WNT1	Receptor ligand	Unspecified	Transcription regulation	x	EZH1 and EZH2 bind to WNT1 promoter region.	19026781
565	AP-1	Transcription factor	Utrophin	Generic binding protein	Activation	Transcription regulation	x	Putative AP-1 binding site was found in gene Utrophin promoter.	9079621;10652301;11875058;12633873;16416260
566	hnRNP L	Generic binding protein	DJ-1	Generic binding protein	Activation	Transcription regulation	x	hnRNP L can regulate upstream alternative exons, probably depending on the 5- splice site proximity of DJ-1 gene.	18073345
567	HNF1-alpha	Transcription factor	PDK1	Protein kinase	Activation	Transcription regulation	x	Hnf1alpha is an essential activator for a PDK1 gene.	19289501
568	GCR-alpha	Transcription factor	SLC34A2	Transporter	Unspecified	Transcription regulation	x	SLC34A2 has a putative THRB binding site.	11072078
569	USF2	Transcription factor	SERT	Transporter	Unspecified	Transcription regulation	x	A TATA-like motif and several potential binding sites for transcription factors, including two AP1, several AP2 and AP4 binding sites, CCAAT and GC boxes (SP1 binding sites), USF2, a nuclear factor-kappaB, and a cyclic AMP response element-like motif, are present in the 5'-flanking region of mouse SERT gene.	9489712
570	PKC	Protein kinase	Kir2.3	Generic channel	Inhibition	Phosphorylation	x	PKC phosphorylates Kir2.3 and decreases its activity.	10206975
571	PARG	Generic enzyme	Ku70	Generic binding protein	Unspecified	Covalent modification	x	PARG covalently modificates Ku70 .	22669911
572	SOCS3	Generic binding protein	Cul5/Rbx2 E3 ligase	Generic enzyme	Activation	Binding	x	SOCS3 physically interacts with Cul5/Rbx2 E3 ligase and increases its activity.	15601820
573	PDGF-R-alpha	Receptor with enzyme activity	G-protein alpha-i2	G-alpha	Activation	Transformation	x	PDGF-R-alpha transforms GDP to GTP and activates G-protein alpha-i2.	12424219
574	PKC-alpha	Protein kinase	Histone H1	Generic binding protein	Unspecified	Phosphorylation	x	Protein kinase C alpha phosphorylates histone H1 in vitro.	9620873;11870217;19720049
575	PDGF-R-alpha	Receptor with enzyme activity	STAT5	Transcription factor	Activation	Phosphorylation	x	PDGF-R-alpha phosphorylates and activates STAT5	9484840;10508235;14679020
576	ERK1 (MAPK3)	Protein kinase	RRM2	Generic enzyme	Unspecified	Phosphorylation	x	ERK1 (MAPK3) phosphorylates RRM2 .	21060948
577	PTPR-epsilon	Generic receptor	Shc	Generic binding protein	Inhibition	Dephosphorylation	x	PTPR-epsilon dephosphorylates Shc and decreases its activity.	18093973
578	PCSK5	Generic protease	Pro-CCK	Receptor ligand	Activation	Cleavage	x	PCSK5 cleaves and activates Pro-CCK .	11457520;16266771
579	GCR-alpha	Transcription factor	Shc	Generic binding protein	Unspecified	Transcription regulation	x	Shc was identificated as GCR-alpha transcription target by using chromatin immunoprecipitation analysis .	17559307
580	c-Fos	Transcription factor	IBP6	Generic binding protein	Unspecified	Transcription regulation	x	c-fos binds to intron 1 response element of IGFBP-6 gene.	18957410
581	hnRNP L	Generic binding protein	Poly(A) polymerase	Generic enzyme	Activation	Transcription regulation	x	hnRNP L can regulate upstream alternative exons, probably depending on the 5- splice site proximity of PAPOLA gene.	18073345
582	Caspase-3	Generic protease	MDR1	Transporter	Inhibition	Cleavage	x	Caspase-3 cleaves on MDR1 and inhibits its activity.	16526059;19342873
583	c-Fos	Transcription factor	NET	Transporter	Unspecified	Transcription regulation	x	c-Fos binds to NET promoter.	21241805
584	HIC1	Transcription factor	VLDLR	Generic receptor	Inhibition	Transcription regulation	x	HIC1 inhibits transcription of VLDLR .	24076391
585	JunD	Transcription factor	Progastrin	Receptor ligand	Activation	Transcription regulation	x	JunD, menin and Sp1 proteins are present in the protein complexes binding to the proximal 220 bp of the gastrin gene promoter.	21852362;22327296
586	SND1	Generic binding protein	c-Myb	Transcription factor	Activation	Binding	x	SND1 physically interacts with c-Myb and increases its activity.	8756344;9809063;20936779
587	SUZ12	Generic binding protein	Rad51	Generic binding protein	Unspecified	Transcription regulation	x	the PRC2 complex proteins including EZH2 and SUZ12 as well as PRC1 component (BMI1) were recruited and bound to the putative Polycomb response element (PRE) containing PHO motif and GAGA motif within the RAD51 promoter.	21215703
588	EZH2	Generic enzyme	VPS53	Protein	Inhibition	Transcription regulation	x	VPS53 is a target gene of EZH2 in GBM CSCs.	19934320
589	TFII-I	Transcription factor	ACTA1	Generic binding protein	Unspecified	Transcription regulation	x	TFII-I regulates transcription of ACTA1 .	23831514
590	c-Src	Protein kinase	BETA-PIX	Regulators (GDI, GAP, GEF)	Activation	Phosphorylation	x	c-Src phosphorylates and activates BETA-PIX .	23175185
591	FUS	Generic binding protein	POLR3A	Generic enzyme	Inhibition	Binding	x	TLS (FUS) interacts with RPC155 and TBP and represses transcription by RNAP III.	19841068
592	CDK1 (p34)	Protein kinase	MEK6(MAP2K6)	Protein kinase	Unspecified	Phosphorylation	x	CDK1 (p34) phosphorylates MEK6(MAP2K6) .	18691976
593	TPST2	Generic enzyme	CXCR4	GPCR	Activation	Sulfation	x	It is shown RP-HPLC analysis of TPST-2-catalyzed CXCR4 1-38 sulfation. SDF-1 binding affinity of CXCR4 1-38 increases with the number of sulfotyrosines present.	17169327;18834145
594	hnRNP A1	Generic binding protein	ACTA2	Generic binding protein	Activation	Transcription regulation	x	hnRNP A1 co-activates transcription of ACTA2 .	23335105
595	HNF1-alpha	Transcription factor	SLUG	Transcription factor	Inhibition	Transcription regulation	x	HNF4-alpha and HNF1-alpha caused a significant decrease of Slug and HMGA2 mRNA levels through a direct recruitment of HNFs on both promoters.	21384409
596	ATM	Protein kinase	HMGI/Y	Transcription factor	Unspecified	Phosphorylation	x	ATM probably phosphorylates HMGI/Y.	17570479;18783938
597	PHF1	Transcription factor	HOXA9	Transcription factor	Inhibition	Transcription regulation	x	PHF1 co-regulates transcription of HOXA9.	18086877;18285464
598	HSF1	Transcription factor	NFIC	Transcription factor	Activation	Transcription regulation	x	HSF1 activates transcription of NFIC .	17216044
599	EZH2	Generic enzyme	WNT1	Receptor ligand	Inhibition	Transcription regulation	x	Ezh2 directly binds to promoter and represses expression of Wnt1 in preadipocytes and during adipogenesis.	16751344;18285464;18488029;19026781;20368440
600	Caspase-3	Generic protease	Calcineurin B1	Generic binding protein	Activation	Cleavage	x	Caspase-3 mediates cleavage of Cn A contributes to IL-2 production during T cell activation.	10898953;11478781;16099987
601	NudE	Generic binding protein	G-protein beta-1	G betta/gamma	Inhibition	Binding	x	Nudel interacts directly with Ggamma-free Gbeta.	22430153
602	Furin	Generic protease	PGAR	Generic binding protein	Unspecified	Cleavage	x	Several PCs, including furin, PC5/6, paired basic amino acid-cleaving enzyme 4, and PC7, are able to cleave human ANGPTL4 at a consensus site.	21398697
603	Androgen receptor	Transcription factor	LIPIN1	Generic binding protein	Unspecified	Transcription regulation	x	Using the MNI algorithm, we identified LIPIN1 as AR downstream target gene in the AR pathway.	17299418
604	EZH2	Generic enzyme	NDRG1	Generic binding protein	Unspecified	Transcription regulation	x	EZH2 co-regulates transcription of NDRG1 .	22305566
605	PTPRO	Generic receptor	c-Src	Protein kinase	Activation	Dephosphorylation	x	PTPRO interacts with c-src.	22460711;22821478;24128416
606	COUP-TFI	Transcription factor	OT-NPI	Receptor ligand	Unspecified	Transcription regulation	x	COUP-TFI can bind to gene Oxytocin promoter.	12047722
607	CDK1 (p34)	Protein kinase	HADHA	Generic enzyme	Unspecified	Phosphorylation	x	CDK1 (p34) phosphorylates HADHA .	22167270
608	Cul5/Rbx2 E3 ligase	Generic enzyme	c-Jun	Transcription factor	Inhibition	Ubiquitination	x	The SCF E3 ligase promotes ubiquitination and degradation of c-Jun through the F-box protein Fbw7/Cdc4.	17846172
609	FXR	Transcription factor	CYP19	Generic enzyme	Inhibition	Transcription regulation	x	FXR binds to Aromatase promoter and inhibits its activity.	20026603
610	Cyclin D3	Generic binding protein	Androgen receptor	Transcription factor	Inhibition	Binding	x	Cyclin D3 associates with AR and employs distinct mechanisms of transcriptional repression.	17698582;18084330;22207900
611	Androgen receptor	Transcription factor	CRP1	Generic binding protein	Unspecified	Transcription regulation	x	Using the MNI algorithm, we identified CRP1 as AR downstream target gene in the AR pathway.	17299418
612	ROCK	Protein kinase	PARD3	Generic binding protein	Inhibition	Phosphorylation	x	Rho-kinase/ROCK, the effector of RhoA, phosphorylates PAR-3 at Thr833 and thereby disrupts its interaction with aPKC and PAR-6, resulting in Rac1 inactivation, but not disrupts its interaction with Tiam2.	18267089;20803696;22251793
613	NCOA1 (SRC1)	Generic binding protein	Kallikrein 3 (PSA)	Generic protease	Activation	Transcription regulation	x	Interactions via the PAS-B domains of both NCoA family members NCoA-1 and NCoA-3 are involved in the transcriptional regulation of an endogenous AR target gene that had been postulated to be dependent on the recruitment of two NCoA proteins.	15256502;15923603;16137620;16373395;16648561;18267973;19074551;19176386;19917249;21454491;23550157
614	ROCK	Protein kinase	ABLIM1	Generic binding protein	Unspecified	Phosphorylation	x	ABLIM1 is a potential substrate of ROCK.	22251793
615	ATM	Protein kinase	Protocadherin 7	Generic binding protein	Unspecified	Phosphorylation	x	Protocadherin 7 is a predicted substrate of ATM.	20068231
616	HIF-1	Transcription factor	CXCR4	GPCR	Activation	Transcription regulation	x	Under hypoxic conditions, HIF-1 alpha heterodimerizes with HIF-1 beta (ARNT), that promotes CXCR4 expression in tumor cells.	17510563;21375491
617	LXR-beta	Transcription factor	PMP22	Protein	Inhibition	Transcription regulation	x	LXRalpha/beta bind to the peripheral myelin protein-22 (PMP22) and MPZ promoters.	21715627
618	SUZ12	Generic binding protein	WNT10A	Receptor ligand	Inhibition	Transcription regulation	x	SUZ12 co-regulates transcription of WNT10A.	16630818;19884255;20368440
619	cPKC (conventional)	Protein kinase	OGG1	Generic enzyme	Activation	Phosphorylation	x	cPKC (conventional) phosphorylates and activates OGG1 .	12034821;15808410
620	PAX8	Transcription factor	PTGFRN	Generic binding protein	Activation	Transcription regulation	x	PAX8 activates transcription of PTGFRN .	21966443
621	Gelsolin	Generic binding protein	VDAC 1	Voltage-gated ion channel	Inhibition	Binding	x	Gelsolin physically interacts with VDAC 1.	11039896;12022949;17254575;20936779
622	Androgen receptor	Transcription factor	EGFR	Receptor with enzyme activity	Inhibition	Binding	x	Dihydrotestosterone (DHT) treatment increased both EGFR mRNA and protein levels and stimulated RNA polymerase II recruitment to the EGFR gene promoter in LNCaP cells.	12534934;15288768;15305378;15861399;16376012;16598769;19318561;21602788
623	Caspase-3	Generic protease	TRAF3	Generic binding protein	Unspecified	Cleavage	x	TRAF3 is cleaved by Caspase-3.	11098060;11261798
624	MKL1	Generic binding protein	BOK	Generic binding protein	Activation	Transcription regulation	x	CArG-like box in the Bok promoter is required and inducibly recruits MAL and SRF.	22185759
625	S100A1	Generic binding protein	Ryanodine receptor 2	Generic receptor	Activation	Binding	x	S100A1 physically interacts with Ryanodine receptor 2 and increases its activity.	16236309
626	MYOG	Transcription factor	ACTA1	Generic binding protein	Unspecified	Transcription regulation	x	ACTA1 promoter has a putative MYOG-binding site.	15608294;15706034;16437161;19036135
627	c-Fos	Transcription factor	A4GT	Generic enzyme	Unspecified	Transcription regulation	x	c-Fos and CREB1 tether estrogen receptor alpha to the A4GT promoter.	21330404
628	HSF1	Transcription factor	CLK4	Protein kinase	Inhibition	Transcription regulation	x	HSF1 inhibits transcription of CLK4 .	17216044
629	MKL1	Generic binding protein	COL1A2	Generic binding protein	Activation	Transcription regulation	x	MRTF-A, SRF and Sp1 bound to the same region of the COL1A2 promoter.	22049076
630	Epo receptor	Generic receptor	STAT5A	Transcription factor	Activation	Binding	x	EpoR interacts with Stat5A.	8977232;15644415
631	EGFR	Receptor with enzyme activity	NCOA3 (pCIP/SRC3)	Generic binding protein	Activation	Binding	x	SRC-3 is a signaling adaptor that links EGFR and FAK and promotes EGF-induced phosphorylations of FAK and c-Src and EGF-induced cell migration.	20159552
632	APC/CDC20 complex	Generic enzyme	TTK	Protein kinase	Inhibition	Ubiquitination	x	APC/cCdc20 associates with Mps1 during mitosis whereas APC/cCdh1 preferentially associates with Mps1 at G1 phase of the cell cycle.	20729194
633	c-Src	Protein kinase	Hic-5/ARA55	Generic binding protein	Unspecified	Phosphorylation	x	SRC phosphorylates Hic-5.	20863140;22529104
634	Pyk2(FAK2)	Protein kinase	p120-catenin	Generic binding protein	Unspecified	Phosphorylation	x	Pyk2(FAK2) phosphorylates p120-catenin .	20116462
635	ZNF145	Transcription factor	ATP6AP2	Generic receptor	Inhibition	Transcription regulation	x	PLZF is translocated into the nucleus and represses transcription of the (P)RR itself on promoter and messenger RNA (mRNA) level.	17082479;18335187;20731660
636	Syk	Protein kinase	BETA-PIX	Regulators (GDI, GAP, GEF)	Unspecified	Phosphorylation	x	BETA-PIX is a candidate substrate for Syk.	21047529
637	EGFR	Receptor with enzyme activity	DEP-1	Generic receptor	Unspecified	Phosphorylation	x	EGFR physically interacts with DEP-1. EGFR phosphorylates DEP-1.	9115287;19167335
638	Tubulin (in microtubules)	Generic binding protein	G-protein alpha-q	G-alpha	Activation	Transformation	x	GTP transferring from tubulin to G alpha-q.	9045709;11880496;16182515
639	STAT5	Transcription factor	ABCG2	Generic channel	Unspecified	Transcription regulation	x	STAT5 regulates transcription of ABCG2 .	23150485
640	Cathepsin H	Generic protease	Bak	Generic binding protein	Inhibition	Cleavage	x	Cathepsin H cleaves on Bak and inhibits its activity.	18469004;18762176
641	Caspase-6	Generic protease	UFD2	Generic enzyme	Inhibition	Cleavage	x	Caspase-6 cleaves on UFD2 and inhibits its activity.	11802788
642	PKA-cat (cAMP-dependent)	Protein kinase	PKA-cat alpha	Protein kinase	Unspecified	Phosphorylation	x	PKA-cat (cAMP-dependent) phosphorylates PKA-cat alpha .	23349431
643	USF1/USF2 complex	Transcription factor	Hepcidin	Generic binding protein	Activation	Transcription regulation	x	USF1/USF2 complex binds to gene Hepcidin promoter and activates Hepcidin expression.	16902156
644	SP1/SP3 complex	Transcription factor	SP3	Transcription factor	Activation	Transcription regulation	x	SP1/SP3 complex binds to gene SP3 promoter and activates SP3 expression.	15857802;18342022
645	EZH2	Generic enzyme	ARID4A	Transcription factor	Inhibition	Transcription regulation	x	EZH2-binding RNA sequence derived from intronic region of ARID4A gene reveals actual EZH2-binding sites at the chromatin level.	22659877
646	BMI-1	Generic binding protein	Pitx1	Transcription factor	Unspecified	Transcription regulation	x	PRC1 subunit Bmi1 was readily detected on each of the permanently repressed genes examined, including Pitx1, Evx1, Prdm16, Twist1 and Hox clusters (HoxD10 and Hoxb7), and the presence of PRC1 on these genes was not sensitive to Suz12 depletion.	21551099
647	CMIP	Protein	Fyn	Protein kinase	Inhibition	Binding	x	c-mip interacts with Fyn through its PH domain and inhibits the interactions of Fyn with nephrin and N-WASP.	20484117
648	RING2	Generic enzyme	Geminin	Generic binding protein	Inhibition	Ubiquitination	x	Id1-induces geminin degradation by ubiquitination via activation of RING1b E3 ligase.	20697353
649	Syk	Protein kinase	Calsequestrin 1	Generic binding protein	Unspecified	Phosphorylation	x	CASQ1 is a predicted substrate of Syk.	22609512
650	Zac1	Generic binding protein	PACAP receptor 1	GPCR	Unspecified	Transcription regulation	x	Zac1 binds to a GC-rich motif of the PAC1 receptor promoter to play both positive and negative roles in regulating its activity.	12031496
651	Lef-1	Transcription factor	LSD1	Generic enzyme	Activation	Binding	x	LEF1 coprecipitated LSD1.	20850014
652	14-3-3	Generic binding protein	E-cadherin	Generic binding protein	Inhibition	Transcription regulation	x	Snail-Ajuba-14-3-3 ternary complex binds to the E-cadherin promoter.	20501852
653	CDK1 (p34)	Protein kinase	TTK	Protein kinase	Unspecified	Phosphorylation	x	GST-hMps1-KD could readily be phosphorylated by Cdk1/Cyclin B as well as, albeit to a lesser extent, both MAPK (Erk2) and Plk1.	21533207
654	RBP-J kappa (CBF1)	Transcription factor	BMI-1	Generic binding protein	Unspecified	Transcription regulation	x	BMI1 was validated as a N1ICD/RBPJ target.	22232070
655	SUZ12	Generic binding protein	COUP-TFI	Transcription factor	Inhibition	Transcription regulation	x	SUZ12 co-regulates transcription of COUP-TFI.	16630818;19884255;23280602;23666625
656	CBX7	Generic binding protein	E-cadherin	Generic binding protein	Activation	Transcription regulation	x	The presence of CBX7 at the promoter of all four target genes (GATA-4,sFRP4, CDH1 and sFRP5) concomitant with enrichment of DNMT1, DNMT3a, and DNMT3 determinated by ChIP assays in Tera-2 cells.	19602592;19706751;22214847
657	EPAS1	Transcription factor	SAP30	Generic binding protein	Unspecified	Transcription regulation	x	Chromatin immunoprecipitation (ChIP) analyses from three independent experiments identified HIF-1alpha and HIF-2alpha binding regions in SAP30 gene promoter.	19386601
658	c-Jun	Transcription factor	SP3	Transcription factor	Activation	Transcription regulation	x	c-Jun binds to SP3 promoter in vivo. Also, c-jun can bind to Sp3 protein and enhance its transcriptional activity.	15219855;18342022
659	RUNX2	Transcription factor	HIF1A	Transcription factor	Activation	Binding	x	HIF-1a and Runx2 physically interact using sites within the Runx2 RUNT domain.	21793044;22351759
660	c-Src	Protein kinase	ING1	Generic binding protein	Inhibition	Phosphorylation	x	c-Src phosphorylates and inhibits ING1 .	23585863
661	RNF6	Generic enzyme	Androgen receptor	Transcription factor	Activation	Ubiquitination	x	RNF6 Interacts with the Androgen Receptor in Prostate Cancer Cells and Induces Ubiquitination of AR. Ubiquitination of AR Is Required for Recruitment of AR and Its Cofactor to a Subset of AREs.	19345326;22584579
662	PKC-alpha	Protein kinase	Lamin B	Generic binding protein	Inhibition	Phosphorylation	x	PKC-alpha phosphorylates Lamin B and decreases its activity.	9535842
663	EZH2	Generic enzyme	BDNF	Receptor ligand	Inhibition	Transcription regulation	x	EZH2 co-regulates transcription of BDNF in teratocarcinoma cells.	16751344;22446693
664	SP3	Transcription factor	FKBP1B	Generic binding protein	Unspecified	Transcription regulation	x	Sp3 transcription factor plays an essential role in the FKBP12.6 transcription.	16122887
665	IKK-gamma	Generic binding protein	c-Fos	Transcription factor	Activation	Binding	x	Immunoprecipitation was performed on the lysates using antibodies against c-Jun, c-Fos or GSK3 (as a control), followed by Western blots using an antibody against the T7-tag on IKKgamma. Both components of AP-1, c-Jun, and c-Fos, were present in an intracellular complex with IKKgamma in vivo.	18080803
666	PKA-cat (cAMP-dependent)	Protein kinase	Keratin 8	Generic binding protein	Inhibition	Phosphorylation	x	PKA-cat (cAMP-dependent) phosphorylates Keratin 8 and decreases its activity.	8660345
667	GCR-alpha	Transcription factor	c-Fos	Transcription factor	Unspecified	Transcription regulation	x	Putative GCR-alpha binding site is found in gene c-Fos promoter.	8206384;9218456
668	Laminin 10	Receptor ligand	alpha-6/beta-1 integrin	Generic receptor	Activation	Binding	x	Laminin 10 binds to and activates alpha-6/beta-1 integrin .	10671376;14607975;14701821;15890231
669	EZH1	Generic enzyme	NeuroD2	Transcription factor	Unspecified	Transcription regulation	x	EZH1 co-regulates transcription of NeuroD2 .	24352422
670	SP3	Transcription factor	ACTA2	Generic binding protein	Activation	Transcription regulation	x	SP3 activates transcription of ACTA2 .	9099754;15282343
671	COUP-TFI	Transcription factor	MTP	Transporter	Inhibition	Transcription regulation	x	binding of the nuclear receptor family 2 group F member 1 (NR2F1) to the DR1 element in the MTTP promoter suppresses MTTP expression in undifferentiated cells.	20007910
672	NF-I	Transcription factor	RBP1	Generic binding protein	Unspecified	Transcription regulation	x	NF-I regulates transcription of RBP1 .	1648481;7935489
673	STAT5A	Transcription factor	Aurora-A	Protein kinase	Activation	Transcription regulation	x	The nuclear EGFR/STAT5 complex is recruited to the Aurora-A promoter and regulates gene expression.	18586824;22328012
674	c-Jun	Transcription factor	MRP3	Transporter	Activation	Transcription regulation	x	c-Jun activates transcription of MRP3 .	23747343
675	Fyn	Protein kinase	TRPC4	Voltage-gated ion channel	Activation	Phosphorylation	x	Fyn phosphorylates TRPC4 and increases its activity.	16144838
676	LRP6	Generic receptor	Frizzled	GPCR	Activation	Binding	x	LRP6 extracellular domain co-precipitates Frizzled receptors in the presence of Wnt	11029007;12857724;15459103
677	GCR-alpha	Transcription factor	HIVEP2	Transcription factor	Unspecified	Transcription regulation	x	HIVEP2 is a possible transcriptional target of GCR-alpha.	16110340
678	MYOG	Transcription factor	GDNF	Receptor ligand	Unspecified	Transcription regulation	x	GDNF promoter has a putative MYOG-binding site.	15608294
679	LSD1	Generic enzyme	STAT5A	Transcription factor	Inhibition	Transcription regulation	x	LSD1 co-inhibits transcription of STAT5A .	23699411
680	Insulin receptor	Receptor with enzyme activity	PTPR-epsilon	Generic receptor	Unspecified	Phosphorylation	x	PTPR-epsilon is a possible substrate of Insulin receptor.	21940666
681	c-Fos	Transcription factor	LAMB2	Receptor ligand	Activation	Transcription regulation	x	c-Fos and CREB1 tether estrogen receptor alpha to the LAMB2 promoter.	21330404
682	TR4	Transcription factor	HBG1	Transporter	Unspecified	Transcription regulation	x	TR4 can bind to gene HBG1 promoter.	17431400
683	HSF1	Transcription factor	FZD4	GPCR	Activation	Transcription regulation	x	HSF1 bound and induced frizzled homolog 4 (Drosophila) promoter.	14668476
684	Caspase-3	Generic protease	HYOU1	Generic binding protein	Unspecified	Cleavage	x	HYOU1 contains caspase-3 cleavage site.	20627866
685	VEGFR-2	Receptor with enzyme activity	G-protein alpha-q/11	G-alpha	Activation	Binding	x	VEGFR-2 binds to and activates G-protein alpha-q/11 .	12670961;16182515
686	CGI58	Generic protease	PEDF-R (iPLA2-zeta)	Generic phospholipase	Activation	Binding	x	CGI58 binds to and activates PEDF-R (iPLA2-zeta) .	16679289;17189257;24440819
687	c-Jun	Transcription factor	PTPRO	Generic receptor	Activation	Transcription regulation	x	Chromatin immunoprecipitation assay showed association of c-Fos and c-Jun with PTPRO promoter in untreated cells.	19095770;22001392
688	Furin	Generic protease	SULF2	Generic enzyme	Unspecified	Cleavage	x	Sulf1 and Sulf2 were proteolytically processed in a manner sensitive to a furin inhibitor. The cleavage of rat Sulf2 (also called SulfFP2) occurs at two arginine residues, 543 and 570, in the hydrophilic domain.	12368295;19900405
689	DJ-1	Generic binding protein	Pro-CCK	Receptor ligand	Activation	Transcription regulation	x	DJ-1 co-activates transcription of Pro-CCK .	24348900
690	ERK1 (MAPK3)	Protein kinase	Dematin	Generic binding protein	Unspecified	Phosphorylation	x	ERK1 (MAPK3) phosphorylates Dematin .	18388127
691	ATF-2	Transcription factor	HIF1A	Transcription factor	Activation	Binding	x	ATF-2 interacts directly with HIF-1alpha both in vivo and in vitro and competes with the tumor suppressor protein p53 for HIF-1alpha binding.	19712049
692	PKC	Protein kinase	SNAT	Generic enzyme	Activation	Phosphorylation	x	PKC phosphorylates SNAT and increases its activity.	15228600
693	BAF250A	Generic binding protein	CDK1 (p34)	Protein kinase	Unspecified	Transcription regulation	x	BAF250A coregulates and activates CDK1 (p34) promoter.	16452181;17255939
694	MSX1	Transcription factor	SLUG	Transcription factor	Inhibition	Transcription regulation	x	MSX1 binds to and inhibits SLUG promoter.	21852201;22629437
695	GCR-alpha	Transcription factor	STIM1	Generic binding protein	Unspecified	Transcription regulation	x	The promoter region of STIM1 contains putative GRE.	22869147
696	SHP-2	Protein phosphatase	VEGFR-2	Receptor with enzyme activity	Inhibition	Dephosphorylation	x	Several PTPs including SHP-1 and SHP-2 associate with VEGFR-2 in response to VEGF.	9405464;15507525;17395884;23896411
697	MHC class I	Generic receptor	CD8 alpha	Generic receptor	Activation	Binding	x	MHC class I interacts with CD8 alpha and activates it	8955273;9916707;10761920;11754824;14579273
698	HIF1A	Transcription factor	Abcb1	Generic binding protein	Unspecified	Transcription regulation	x	12067980	12067980;19491311
699	TAFII70	Generic binding protein	HMGI/Y	Transcription factor	Activation	Binding	x	HMGA1b (HMGI/Y) interacts with TAF6 (TAFII70) of TFIID.	22156211
700	Syntenin 1	Generic binding protein	FAK1	Protein kinase	Activation	Binding	x	Syntenin 1 associates with FAK1 and increases its activity.	16322237;17308124;20145126
701	Caspase-3	Generic protease	PCDHA11(CNR7)	Generic binding protein	Inhibition	Cleavage	x	Lysates obtained from a caspase-3 deficient MCF-7 cell line (human breast cancer epithelial cells) were digested with purified caspase-3. GST-tagged caspase 3 was expressed in E.coli cells and purified by GST-affine agarose matrix. PCDHA11 was identified as a part of caspase 3 degradome using 2-DE and MALDI-TOF analysis.	15468300
702	GABP alpha	Transcription factor	ATM	Protein kinase	Activation	Transcription regulation	x	GABPalpha is associated with transcription initiation sites of genes encoding key molecules in TCR rearrangementssuh as ATM, ATR, DNA-PK, KU70, KU80, Artemis and LIG4.	20019798;20139079;21139080
703	SP3	Transcription factor	c-Src	Protein kinase	Inhibition	Transcription regulation	x	SP3 binds to gene c-Src promoter and suppresses c-Src expression.	10625617
704	DEDD	Generic binding protein	Cyclin B1	Generic binding protein	Inhibition	Binding	x	DEDD physically interacts with Cyclin B1 and decreases its activity.	17283331
705	MYOG	Transcription factor	Neurochondrin	Protein	Unspecified	Transcription regulation	x	Neurochondrin promoter has a putative MYOG-binding site.	15608294
706	PLAT (TPA)	Generic protease	Kallikrein 1	Generic protease	Activation	Cleavage	x	Pro-Kallikrein 1, 2, 3 and 9 can be activated by PLAT (TPA).	18697857
707	PKA-cat (cAMP-dependent)	Protein kinase	PP2A regulatory	Generic binding protein	Activation	Phosphorylation	x	PKA-cat (cAMP-dependent) phosphorylates PP2A regulatory at serine residues and stimulates its activity.	9688562;17301223
708	LSD1	Generic enzyme	TFF1	Generic binding protein	Activation	Transcription regulation	x	PELP1 and KDM1 were co-recruited to the ERa target TFF1 promoter.	18187655;20448663;22533360;23178685
709	CDH1	Generic binding protein	RRM2	Generic enzyme	Inhibition	Binding	x	R2 protein specifically binds Cdh1 and is polyubiquitinated in an in vitro ubiquitin assay system by the Cdh1-anaphase-promoting complex.	12655059;22632967
710	USF1	Transcription factor	Pro-CCK	Receptor ligand	Activation	Transcription regulation	x	USF1 can bind to gene CCK promoter and activates CCK expression.	8561897;10235270
711	EPAS1	Transcription factor	P4HA1	Generic enzyme	Activation	Transcription regulation	x	HIF-2a can directly regulate P4ha1 gene.	21538443;22966206;24248342
712	ZAP70	Protein kinase	ERK1 (MAPK3)	Protein kinase	Activation	Phosphorylation	x	ZAP70 phosphorylates ERK1.	10604992;19605366
713	PARG	Generic enzyme	HXK1	Generic kinase	Unspecified	Covalent modification	x	PARG covalently modificates HXK1 .	22669911
714	Pc2	Generic binding protein	DNMT3A	Generic enzyme	Unspecified	Sumoylation	x	Pc2 functions as a SUMO E3 ligase for Dnmt3a and it might be involved in the functional regulation of DNA methyltransferases by promoting their SUMO modification.	17439403;18567530
715	HSP70	Generic binding protein	AF-9	Generic binding protein	Activation	Binding	x	Interaction of Hsp70 with AF-9 is necessary for the proper subnuclear localization and activity of AF-9.	20159978
716	Androgen receptor	Transcription factor	Cyclin B1	Generic binding protein	Activation	Transcription regulation	x	cyclin B1 is a bona fide AR target gene in prostate stromal cells.	22508987;24574517
717	SUZ12	Generic binding protein	MYT1	Transcription factor	Inhibition	Transcription regulation	x	SUZ12 regulates transcription of MYT1 in teratocarcinoma cells.	15231737;16751344;24516139
718	ERK2 (MAPK1)	Protein kinase	XRN2	Generic enzyme	Unspecified	Phosphorylation	x	ERK2 phosphorylates XRN2.	22028470
719	ERK2 (MAPK1)	Protein kinase	TFF1	Generic binding protein	Activation	Transcription regulation	x	ERalpha, ERK2 and CREB1 recruit to the TFF1 promoter upon estrogen treatmen and activate its transcription.	20956553;24505128
720	ERK2 (MAPK1)	Protein kinase	IRS-1	Generic binding protein	Inhibition	Phosphorylation	x	ERK2 phosphorylates and inhibits IRS-1.	9395471;16131083
721	GCR-alpha	Transcription factor	IRF5	Transcription factor	Activation	Transcription regulation	x	A total of 28 cortisol-modulated proteins were identified in the human THP-1 monocytic cell line. Their corresponding genes were screened for putative glucocorticoid response elements in their + 10 kb/- 0.2 kb promoter regions including all alternative promoters available within the Database for Transcription Start Sites.	17960574
722	ERK2 (MAPK1)	Protein kinase	MAP-1B	Generic binding protein	Unspecified	Phosphorylation	x	ERK2 binds MAP1B through its CRS/CD domain, and this binding may be released by the phosphorylation of ERK2.	18268018;22028470
723	Ephrin-B receptor 2	Generic receptor	FAK1	Protein kinase	Activation	Binding	x	Ephrin-B receptor 2 physically interacts with FAK1 and increases its activity.	16298995;18713744;19553453
724	DNMT3A	Generic enzyme	GAD1	Generic enzyme	Inhibition	Transcription regulation	x	DNMT3a binds to GAD67 promoter. Induction of GAD67 expression by HDAC inhibitors is accompanied by the dissociation of repressor complexes containing all three DNMTs, MeCP2, and HDAC1 from the promoter.	19029285
725	ATM	Protein kinase	Dystrophin	Generic binding protein	Unspecified	Phosphorylation	x	Dystrophin is a predicted substrate of ATM.	20068231
726	ZDHHC3	Generic enzyme	G-protein alpha-q	G-alpha	Activation	Covalent modification	x	ZDHHC3 and ZNF370 robustly palmitoylated Galphaq, Galphas, and Galphai2 in HEK293T cells.	19001095;22178113
727	Furin	Generic protease	ProSAAS	Receptor ligand	Inhibition	Cleavage	x	Furin cleaves and inhibits ProSAAS .	11259501;11719503
728	HSP27	Generic binding protein	Huntingtin	Generic binding protein	Inhibition	Binding	x	HSP27 physically interacts with mutant Huntingtin and decreases its activity
729	SMAD5	Transcription factor	EPAS1	Transcription factor	Unspecified	Transcription regulation	x	Smad1/5 bind to EPAS1 promoter.	21764776
730	Calreticulin	Generic binding protein	PKI	Generic binding protein	Unspecified	Transport	x	Calreticulin transports PKI .	11149926
731	Calpain 1(mu)	Generic protease	HIF1A	Transcription factor	Inhibition	Cleavage	x	Calpain 1(mu) cleaves on HIF1A and inhibits its activity.	16421254
732	HIF1A	Transcription factor	Aurora-A	Protein kinase	Unspecified	Transcription regulation	x	STK15 gene transcription can be regulated by hypoxia and HIF-1 via HRE-2 of the STK15 promoter.	18562694;19828020;23925655;23966163
733	MKP-1	Protein phosphatase	ERK1 (MAPK3)	Protein kinase	Inhibition	Dephosphorylation	x	MKP-1 dephosphorylates ERK1 (MAPK3) and decreases its activity.	10617468;11278799;16624816;17093265;17512700;18089824;18922965;19651781
734	TR4	Transcription factor	TNFAIP1	Generic binding protein	Unspecified	Transcription regulation	x	TR4 binds to gene TNFAIP1 promoter.	21126370
735	DNMT3A	Generic enzyme	CHL1	Generic binding protein	Unspecified	Transcription regulation	x	Dnmt3a bound Chl1 gene in neural stem cells.	20651149
736	HIF1A	Transcription factor	ROCK1	Protein kinase	Activation	Transcription regulation	x	HIF1A activates transcription of ROCK1 .	24324133
737	HDAC2	Generic enzyme	PDGF-R-alpha	Receptor with enzyme activity	Inhibition	Transcription regulation	x	IL-1beta triggers HDAC-1/2 release from the PDGFR- alpha promoter, relieving the promoter from repression and facilitating inducible, co-operative transcription by p65 and ATF-4.	19648113
738	NRSF	Transcription factor	ID4	Generic binding protein	Unspecified	Transcription regulation	x	NRSF regulates transcription of ID4.	19888342;21737748
739	NRSF	Transcription factor	MCM5	Generic binding protein	Inhibition	Transcription regulation	x	NRSF inhibits transcription of MCM5 .	24163104
740	hASH1	Transcription factor	HES6	Transcription factor	Activation	Transcription regulation	x	HASH1 increases HES6 mRNA expression.	17409112;21536733;23637330
741	SP3	Transcription factor	MRP3	Transporter	Unspecified	Transcription regulation	x	SP3 can bind to gene MRP3 promoter.	16132117
742	CXXC6	Generic binding protein	Cyr61	Receptor ligand	Unspecified	Transcription regulation	x	Tet1 is preferentially enriched in CpG-island-containing gene promoters Lhx2, sox17, cyr61, Hoxa1, Eomes, pcdh8, gata-6 and cdx2 in mouse ES cells.	21451524
743	SH3RF	Generic binding protein	ZPK(MAP3K12)	Protein kinase	Activation	Binding	x	SH3RF physically interacts with ZPK(MAP3K12) and increases its activity.	12514131;14504284;20936779
744	Ephrin-A3	Receptor ligand	Ephrin-A receptor 7	Generic receptor	Activation	Binding	x	Ephrin-A3 was identified as Ephrin-A receptor 7 ligand by using cell transfections and ELISA binding amalysis .	8755474;10366629;10661574;15561600;20936779
745	MYOG	Transcription factor	RAGE	Generic receptor	Activation	Transcription regulation	x	Pax7 regulates negatively and myogenin regulates positively RAGE expression.	22328527
746	PCGF2 (Mel-18)	Generic binding protein	BDNF	Receptor ligand	Inhibition	Transcription regulation	x	PRC1 complex subunits (CBX2, CBX7, RING2, Mel-18) and REST complex subunits (NRSF, Sin3a and CoREST) bind and repress the BDNF promoter.	21402785
747	MKL1	Generic binding protein	MYRL2	Generic binding protein	Activation	Transcription regulation	x	Luciferase assays in HEK293T cells and chromatin immunoprecipitation in primary megakaryocytes showed that the MAL/SRF complex directly regulates MYL9 and MMP9 in vitro.	19724058;22972934;24084383;24189459
748	EZH2	Generic enzyme	FGF4	Receptor ligand	Unspecified	Transcription regulation	x	EZH2 probably regulates FGF4 promoter activity.	22144423;23160351
749	TFII-I	Transcription factor	Shc	Generic binding protein	Unspecified	Transcription regulation	x	TFII-I regulates transcription of Shc .	23831514
750	Tcf(Lef)	Transcription factor	PAX8	Transcription factor	Activation	Transcription regulation	x	The promoter of PAX8 gene contains binding sites for Tcf/Lef.	17693601
751	NF-I	Transcription factor	C4A protein	Generic binding protein	Unspecified	Transcription regulation	x	C4 promoter contains consensus binding motifs for nuclear factor 1 (-110 to -97), Sp1 (-57 to -49), and three basic helix-loop-helix (-137 to -132, -98 to -93, and -78 to -73)-like transcription factors.	9574539;10605024
752	SUZ12	Generic binding protein	MEIS2	Transcription factor	Unspecified	Transcription regulation	x	SUZ12 co-regulates transcription of MEIS2.	16630818;19884255;20864036
753	SOX15	Transcription factor	FGF4	Receptor ligand	Activation	Transcription regulation	x	SOX15 binds to gene FGF4 promoter and activates FGF4 expression.	15863505
754	ADAM28	Metalloprotease	alpha-4/beta-7 integrin	Generic receptor	Activation	Binding	x	The disintegrin domain of ADAM28 is recognized by the integrin alpha4beta7. The ADAM28 disintegrin domain supported alpha4beta7-dependent Jurkat cell adhesion.	15504110;16609063;16824663
755	M33	Generic binding protein	NeuroD1 (NDF1)	Transcription factor	Unspecified	Transcription regulation	x	PRC1 complex subunits (CBX2, CBX7, RING2, Mel-18) and REST complex subunits (NRSF, Sin3a and CoREST) bind and repress the NeuroD1 promoter.	21402785
756	SP3	Transcription factor	EPAS1	Transcription factor	Inhibition	Transcription regulation	x	SP3 binds to gene EPAS1 promoter and suppresses EPAS1 expression.	16394508
757	GCR-alpha	Transcription factor	SLUG	Transcription factor	Unspecified	Transcription regulation	x	SLUG is a putative GCR-alpha target gene.	21868756
758	HIF1A	Transcription factor	SOCS3	Generic binding protein	Activation	Transcription regulation	x	Putative HIF1A binding site is found in gene SOCS3 promoter.	19083014;23255598
759	LMAN1	Generic binding protein	Cathepsin C	Generic protease	Activation	Transport	x	Mistargeting of ERGIC-53 to the ER did not alter the gross morphology of the early secretory pathway, including the distribution of beta'-COP. However, it impaired the secretion of one major glycoprotein, identified as the precursor of the lysosomal enzyme cathepsin C, while overexpression of wild-type ERGIC-53 had no effect on glycoprotein secretion.	9679138
760	Myeloblastin	Generic protease	Caspase-3	Generic protease	Activation	Cleavage	x	Myeloblastin cleaves on Caspase-3 to produce another active polypeptide.	15879139
761	EZH2	Generic enzyme	IL-1RI	Generic receptor	Inhibition	Transcription regulation	x	EZH2 co-inhibits transcription of IL-1RI .	24474760
762	c-Jun	Transcription factor	C12orf62	Protein	Unspecified	Transcription regulation	x	C12orf62 promoter has a putative c-Jun-binding site.	15608294
763	PREP1	Transcription factor	ODO1	Generic enzyme	Inhibition	Transcription regulation	x	PREP1 inhibits transcription of ODO1 .	24216763
764	MKL1	Generic binding protein	c-Fos	Transcription factor	Activation	Transcription regulation	x	MKL1 coregulates and activates c-Fos promoter.	17005865;17599918;20466732
765	LAGY	Generic binding protein	EPC1	Generic binding protein	Activation	Binding	x	LAGY physically interacts with EPC1 and increases its activity.	17192267
766	HIF1A	Transcription factor	MTF-1	Transcription factor	Unspecified	Transcription regulation	x	Hypoxia inducible factor- (HIF) 1a was recruited to the Mt-1 promoter in response to hypoxia but not to zinc.	22087877
767	Caspase-3	Generic protease	FUS	Generic binding protein	Unspecified	Cleavage	x	Caspase-3 cleaves FUS	17728405;18277385
768	USF1	Transcription factor	ROR-gamma	Transcription factor	Activation	Transcription regulation	x	USF-1 and USF-2 are indispensable for the transcription of ROR gamma T in human lymphocytes.	22891280
769	PREB	Generic binding protein	CYP11B1	Generic enzyme	Activation	Transcription regulation	x	Electrophoretic mobility shift analysis (EMSA) showed that PREB mediates its transcriptional effect by binding to the PREB-responsive cis-element (PRCE) of the CYP11B1 promoter.	18801336
770	GABP alpha	Transcription factor	GABP beta1	Transcription factor	Activation	Transcription regulation	x	GABP alpha probably regulates transcription of GABP beta1.	8441384;9016666;9461436;9792629;16713569;17652178;19822575;20019798;21139080
771	SFRS1 (SF2)	Generic binding protein	c-Fos	Transcription factor	Unspecified	Transcription regulation	x	SFRS1 (SF2) co-regulates transcription of c-Fos .	19394295
772	MYOG	Transcription factor	Claudin-11	Generic binding protein	Unspecified	Transcription regulation	x	Claudin-11 promoter has a putative MYOG-binding site.	15608294
773	HDAC2	Generic enzyme	MLC2	Generic binding protein	Inhibition	Transcription regulation	x	HDAC2 co-inhibits transcription of MLC2 .	23552285
774	Caspase-3	Generic protease	Androgen receptor	Transcription factor	Inhibition	Cleavage	x	Caspase-3 cleaves on Androgen receptor and inhibits its activity.	8626669;9208847;9535906
775	Caspase-3	Generic protease	MCM5	Generic binding protein	Unspecified	Cleavage	x	MCM5 contains caspase-3 cleavage site.	20627866
776	MYOG	Transcription factor	NPM3	Generic binding protein	Unspecified	Transcription regulation	x	NPM3 promoter has a putative MYOG-binding site.	15608294
777	USF1	Transcription factor	LDLR	Generic receptor	Unspecified	Transcription regulation	x	USF1 regulates transcription of LDLR .	24248373
778	RING2	Generic enzyme	WNT1	Receptor ligand	Unspecified	Transcription regulation	x	RING2 probably co-regulates transcription of WNT1 in murine ES cells.	16625203;20473294;23395003
779	LSD1	Generic enzyme	MAD2a	Generic binding protein	Activation	Transcription regulation	x	LSD1 positively regulates the BUBR1 and MAD2 promoter activity and maintains local monomethylation status of H3K9, which is a repressive histone mark for gene transcription.	20189264
780	hnRNP A1	Generic binding protein	FEN1	Generic enzyme	Activation	Binding	x	hnRNP A1 binds to and activates FEN1 .	14690413;16189514;20936779
781	NCOA6 (TRBP)	Generic binding protein	HSF1	Transcription factor	Activation	Binding	x	HSF1 physically interacts with NCOA6 (TRBP).	14960326;21468236
782			VEGF-C	Receptor ligand	Activation	Transcription regulation	x	LEDGF/p75 co-activates transcription of VEGF-C .	19934313
783	Insulin receptor	Receptor with enzyme activity	Calsequestrin 1	Generic binding protein	Unspecified	Phosphorylation	x	CASQ1 is a predicted substrate of Insulin receptor.	22609512
784	PDXP	Generic phosphatase	NCOA3 (pCIP/SRC3)	Generic binding protein	Inhibition	Dephosphorylation	x	PDXP and PP2A Dephosphorylate SRC-3 and Inhibit the Interaction between ER and SRC-3.	18922467;19701241;20956538
785	SMAD5	Transcription factor	CSF1	Receptor ligand	Activation	Transcription regulation	x	SMAD5 binds to gene CSF1 promoter and activates CSF1 expression.	16707491
786	PKC	Protein kinase	PSP	Generic enzyme	Unspecified	Phosphorylation	x	PKC phosphorylates PSP.	9141440
787	TFII-I	Transcription factor	SEC23A	Generic binding protein	Unspecified	Transcription regulation	x	SEC23A1 is a TFII-I transcriptional target.	20500075;22628223;23145914
788	GNPTA	Generic enzyme	IDUA	Generic enzyme	Unspecified	Covalent modification	x	GNPTA covalently modificates IDUA .	23733939
789	PKA-cat (cAMP-dependent)	Protein kinase	eIF2S2	Generic binding protein	Unspecified	Phosphorylation	x	eIF2 beta is able to be phosphorylated by PKA in vitro.	18639529
790	Karyopherin alpha 3	Transporter	ZNF131	Transcription factor	Unspecified	Transport	x	Karyopherin alpha 3 transports ZNF131 .	17306895
791	ERK1/2	Protein kinase	Calpain 1(mu)	Generic protease	Activation	Phosphorylation	x	Active ERK1/2 directly phosphorylate Calpain 1(mu) that leads to its activation and secretion	15471877
792	DLX3	Transcription factor	COL1A2	Generic binding protein	Activation	Transcription regulation	x	DLX3 binds to gene COL1A2 promoter and activates COL1A2 expression.	17060321
793	SUZ12	Generic binding protein	SSBP2	Generic binding protein	Unspecified	Transcription regulation	x	Suz12 probably co-regulates transcription of SSBP2.	18555785;19884255;21490601
794	CTDSP2 (SCP2)	Protein phosphatase	SMAD5	Transcription factor	Unspecified	Dephosphorylation	x	SCP2 dephosphorylates the C-terminus of Smad1/5/8.	22130070
795	HSF4	Transcription factor	Rad51	Generic binding protein	Activation	Transcription regulation	x	HSF4 up-regulates Rad51 expression while mutations in HSF4 fail, and DNA does not get repaired.	22587838
796	HIF1A	Transcription factor	Galectin-1	Receptor ligand	Activation	Transcription regulation	x	HIF1A mediates expression of galectin-1.	20525878;21880716
797	SP4	Transcription factor	COX Va	Generic enzyme	Activation	Transcription regulation	x	SP4 activates transcription of COX Va .	24032355
798	HIF1A	Transcription factor	HXK4	Generic kinase	Activation	Transcription regulation	x	HIF1A activates transcription of HXK4 .	14612449;15134337
799	FOXO3A	Transcription factor	SOCS3	Generic binding protein	Activation	Transcription regulation	x	FOXO3A coregulates and activates SOCS3 promoter.	17118134;17609438
800	Androgen receptor	Transcription factor	SND1	Generic binding protein	Unspecified	Transcription regulation	x	Androgen receptor regulates transcription of SND1.	17721441;23023562
801	Pyk2(FAK2)	Protein kinase	SRm300	Generic binding protein	Unspecified	Phosphorylation	x	Pyk2(FAK2) phosphorylates SRm300 .	20116462
802	RUNX2	Transcription factor	FAK1	Protein kinase	Unspecified	Transcription regulation	x	Runx2 occupies the FAK1 promoter.	22158627;22187159
803	GCR-alpha	Transcription factor	Survivin	Generic binding protein	Inhibition	Transcription regulation	x	N-terminal GR-alpha translational isoforms selectively repress expression of the antiapoptotic genes survivin, Bcl-xL and cIAP1 and influence cell survival.	21527497
804	ZFP36(Tristetraprolin)	Generic binding protein	VEGF-A	Receptor ligand	Inhibition	Binding	x	Zfp36 interacts with endogenous VEGF mRNA and decreases endogenous VEGF mRNA half-life and VEGF secretion.	17855506;18245466;19672455;21225875
805	GCR-alpha	Transcription factor	CLCN3	Voltage-gated ion channel	Unspecified	Transcription regulation	x	The promoter region of CLCN3 contains putative GRE.	22869147
806	LIPIN1	Generic binding protein	MEF2D	Transcription factor	Activation	Binding	x	Sumoylated Lipin-1 is a transcriptional coactivator for MEF2.	19753306
807	GCR-alpha	Transcription factor	PSMC4	Generic enzyme	Unspecified	Transcription regulation	x	Putative GCR-alpha binding site is found in gene PSMC4 promoter.	20946642
808	HIF1A	Transcription factor	PP5	Protein phosphatase	Activation	Transcription regulation	x	Together, these findings suggest that HIF-1a obtained from the nuclear extract of hypoxic cells can recognize and bind to the HRE (-133 to -130) contained in the 5'-flanking region of PP5.	15328343;19491311
809	Calcineurin B (regulatory)	Generic binding protein	Caspase-3	Generic protease	Activation	Binding	x	Calcineurin B (regulatory) physically interacts with Caspase-3 and increases its activity.	17324936
810	MYOG	Transcription factor	PMP22	Protein	Unspecified	Transcription regulation	x	PMP22 promoter has a putative MYOG-binding site.	15608294
811	PKA-cat (cAMP-dependent)	Protein kinase	NudE	Generic binding protein	Unspecified	Phosphorylation	x	PKA-cat (cAMP-dependent) phosphorylates NDE1 at S306.	18983980
812	Copine-1	Transporter	PP5	Protein phosphatase	Activation	Binding	x	Interaction of Copine-1 with PP5 was shown by using yeast two-hybrid system method and in vitro pull-down assay.	12522145
813	NDR1 (STK38)	Protein kinase	Histone H1	Generic binding protein	Unspecified	Phosphorylation	x	NDR1 (STK38) phosphorylates Histone H1 .	23435566
814	DJ-1	Generic binding protein	TFII-I	Transcription factor	Inhibition	Binding	x	binding of DJ-1 to TFII-I defines the accessibility of TFII-I to engage transcription.	20516060
815	Syk	Protein kinase	p120-catenin	Generic binding protein	Unspecified	Phosphorylation	x	p120-catenin is a putative phosphorylation substrate of Syk.	22451900
816	PKA-cat (cAMP-dependent)	Protein kinase	Dystrobrevin alpha	Generic binding protein	Unspecified	Phosphorylation	x	PKA-cat (cAMP-dependent) phosphorylates Dystrobrevin alpha.	17610895
817	GCR-alpha	Transcription factor	GABA-A receptor gamma-2 subunit	Ligand-gated ion channel	Unspecified	Transcription regulation	x	In silico comparative analysis was used to predict transcriptional regulatory features in individual mammalian GABAA receptor subunit genes, and to identify potential transcriptional regulatory components involved in the coordinate regulation of the GABAA receptor gene clusters.	17603907
818	PKA-cat (cAMP-dependent)	Protein kinase	PPL(periplakin)	Generic binding protein	Unspecified	Phosphorylation	x	PKA-cat (cAMP-dependent) phosphorylates PPL(periplakin) .	23349431
819	Laminin 8	Receptor ligand	MCAM	Generic binding protein	Activation	Binding	x	Laminin 8 binds to MCAM and is essential for MCAM-mediated T cell adhesion to vasculature.	22792325
820	Alpha crystallin B	Generic binding protein	VEGF-A	Receptor ligand	Activation	Binding	x	Alpha crystallin B physically interacts with VEGF-A and increases its activity.	17487982;20023214
821	c-Src	Protein kinase	Androgen receptor	Transcription factor	Activation	Phosphorylation	x	c-Src phosphorylates Androgen receptor and increases its activity.	11032808;15027889;15062576;15466214;17045208;17108144;18674639;23270728
822	EPAS1	Transcription factor	RAD51B	Generic binding protein	Unspecified	Transcription regulation	x	Chromatin immunoprecipitation (ChIP) analyses from three independent experiments identified HIF-1alpha and HIF-2alpha binding regions in RAD51B gene promoter.	19386601
823	ATF-2/c-Jun	Transcription factor	ATF-2	Transcription factor	Activation	Transcription regulation	x	ATF-2/c-Jun binds to gene ATF-2 promoter and activates ATF-2 expression.	15546613
824	SP3	Transcription factor	MKP-1	Protein phosphatase	Activation	Transcription regulation	x	SP3 binds to the MKP-1 promoter and and increases its activity.	14609431
825	GCR-alpha	Transcription factor	DDX3X	Generic enzyme	Unspecified	Transcription regulation	x	DDX3X receptor is a possible transcriptional target of GCR-alpha.	16110340
826	Dexras1	RAS - superfamily	NRB54	Generic binding protein	Inhibition	Binding	x	In vivo interaction study confirms NonO as a novel binding partner of Rasd1.	21915321
827	CSE1L	Transporter	Tubulin beta	Generic binding protein	Inhibition	Binding	x	CSE1L interacts with Tubulin beta 1	20688056
828	hRap1	Generic binding protein	IKK-gamma	Generic binding protein	Activation	Binding	x	Rap1 forms a complex with IKKs (IkappaB kinases), and is crucial for the ability of IKKs to be recruited to, and phosphorylate, the p65 subunit of NF-kappaB to make it transcriptionally competent.	20622870;21346783
829	LXR-beta/RXR-alpha	Transcription factor	ABCG1	Generic channel	Activation	Transcription regulation	x	In macrophages retinoids induced ABCG1 transcriptin through RXR-alpha.	12091489;15922656;16024918;16460270;17405904;21193033;21349840
830	Pyk2(FAK2)	Protein kinase	Protocadherin 7	Generic binding protein	Unspecified	Phosphorylation	x	Pyk2(FAK2) phosphorylates Protocadherin 7 .	20116462
831	Ephrin-B2 (CTF2)	Generic binding protein	c-Src	Protein kinase	Activation	Binding	x	v-Src phosphorylates Htk-L. This interaction was modeled on a demonstrated interaction between v-Src from unspecified species and Htk-L from human.	8878483;16511561
832	EZH2	Generic enzyme	BMPR1B	Receptor with enzyme activity	Inhibition	Transcription regulation	x	Epigenetic silencing of BMPR1B in glioblastoma stem cells is caused by EZH2-dependent hypermethylation of the BMPR1B gene	18167341
833	GCR-alpha	Transcription factor	GRB10	Generic binding protein	Activation	Transcription regulation	x	Grb10 is primary target of GR	22733784
834	HSF1	Transcription factor	Heme oxygenase 1	Generic enzyme	Activation	Transcription regulation	x	HSF1 binds to gene Heme oxygenase 1 promoter and activates Heme oxygenase 1 expression.	10022513;17244614;23834426
835	Caspase-6	Generic protease	Prolyl endopeptidase	Generic protease	Unspecified	Cleavage	x	Caspase-6 cleaves Prolyl endopeptidase.	18487604
836	c-Jun	Transcription factor	RING6	Generic receptor	Unspecified	Transcription regulation	x	RING6 promoter has a putative c-Jun-binding site.	15608294
837	HSF1	Transcription factor	TMEM77	Protein	Unspecified	Transcription regulation	x	HSF1 regulates transcription of TMEM77 .	17216044
838	GCR-alpha	Transcription factor	NXF1	Transporter	Unspecified	Transcription regulation	x	NXF1 is a possible transcriptional target of GCR-alpha.	16110340
839	PRMT5	Generic enzyme	E-cadherin	Generic binding protein	Inhibition	Transcription regulation	x	Depletion of PRMT5 in p19 cells stimulates E-cadherin expression, and the SNAIL, AJUBA and PRMT5 ternary complex can be found at the the proximal promoter region of the E-cadherin gene.	18347060
840	NRSF	Transcription factor	VHL	Generic binding protein	Unspecified	Transcription regulation	x	NRSF can bind to gene VHL promoter.	19997604;22496669
841	PKC	Protein kinase	Lamin B	Generic binding protein	Inhibition	Phosphorylation	x	Porcine brain protein kinase C phosphorylates lamin B in vitro. Interaction of Lamin B with plectin was significantly decreased upon this phosphorylation.
842	c-Src	Protein kinase	Aurora-A	Protein kinase	Unspecified	Phosphorylation	x	SRC and AURKA directly associate and phosphorylate each other.	21785464
843	Insulin receptor	Receptor with enzyme activity	ENO3	Generic enzyme	Unspecified	Phosphorylation	x	ENO3 is a predicted substrate of Insulin receptor.	22609512
844	GCR-alpha	Transcription factor	Kendrin	Generic binding protein	Unspecified	Transcription regulation	x	GCR-alpha probably regulates gene PCNT transcription.	22733784
845	EGFR	Receptor with enzyme activity	SOS1	Regulators (GDI, GAP, GEF)	Activation	Binding	x	EGFR physically interacts with SOS1 and increases its activity.	7478566;7510700;7539794;8479540;8490966;8621459;9447973;10675333;15039778;15352158;16725310;17548515;18174162;19289468;20473329;20525880;23956138
846	ROCK	Protein kinase	LIMCH1	Generic binding protein	Unspecified	Phosphorylation	x	LIMCH1 is a potential substrate of ROCK.	22251793
847	TRAF3	Generic binding protein	Calcineurin B1	Generic binding protein	Inhibition	Binding	x	TRAF3 negatively regulates calcineurin-NFAT pathway by targeting calcineurin B subunit for degradation.	22715070
848	ERK1/2	Protein kinase	MSK1/2 (RPS6KA5/4)	Protein kinase	Activation	Phosphorylation	x	ERK1/2 phosphorylates MSK1, that is essential for MSK1 activity.	11909979;15568999;18511904;19251839
849	Calmodulin	Generic binding protein	L-type Ca(II) channel, alpha 1C subunit	Voltage-gated ion channel	Inhibition	Binding	x	We found that an isoleucine-glutamine ("IQ") motif in the carboxyl terminus of the LTC that binds Ca2+-calmodulin (CaM) is critical for conveying the Ca2+ signal to the nucleus. Ca2+-CaM binding to the LTC was necessary for activation of the Ras/mitogen-activated protein kinase (MAPK) pathway, which conveys local Ca2+ signals from the mouth of the LTC to the nucleus.	10733970;11598293;15140941;16338416;18535142;19279214
850	Syk	Protein kinase	FHL2	Generic binding protein	Unspecified	Phosphorylation	x	FHL2 is a putative phosphorylation substrate of Syk.	22451900
851	c-Fos	Transcription factor	ATP6AP2	Generic receptor	Activation	Transcription regulation	x	c-Fos binds directly to ATP6AP2 promoter and is removed from promoter in presence of high-glucose levels.	20444941
852	Androgen receptor	Transcription factor	CRELD2	Generic binding protein	Activation	Transcription regulation	x	CRELD2 was identificated as Androgen receptor novel target gene by chromatin immunoprecipitation analysis and RT-PCR.	17553165
853	FOXO3A	Transcription factor	HNF1-alpha	Transcription factor	Unspecified	Transcription regulation	x	FOXO3A probably regulates transcription of HNF1-alpha in human B-cell lymphoma.	18277385;23974119
854	ZDHHC9	Generic enzyme	GCP16	Generic binding protein	Activation	Binding	x	ZDHHC9 physically interacts with GCP16.	16000296;22178113
855	SENP6	Generic protease	IKK-gamma	Generic binding protein	Unspecified	Desumoylation	x	SENP6 desumoylates IKK-gamma .	23825957
856	CDK1 (p34)	Protein kinase	NFIC	Transcription factor	Unspecified	Phosphorylation	x	CDK1 (p34) phosphorylates NFIC .	18846507
857	CAR/RXR-alpha	Transcription factor	MDR1	Transporter	Activation	Transcription regulation	x	CAR binds to MDR1 promoter.	16006237;17392393;19558188;20580705;20855224
858	CDK1 (p34)	Protein kinase	ARID4A	Transcription factor	Unspecified	Phosphorylation	x	RBP1 was phosphorylated by cyclin D1/CDK4, cyclin E/CDK2, cyclin A/CDK2, cyclin A/CDK1 and cyclin B/CDK1.	21148318
859	RING2	Generic enzyme	PDGF-R-alpha	Receptor with enzyme activity	Inhibition	Transcription regulation	x	RING2 probably co-regulates transcription of PDGF-R-alpha in murine ES cells.	16625203;23502314
860	G-protein alpha-14	G-alpha	SOS2	Regulators (GDI, GAP, GEF)	Activation	Binding	x	G-alpha14 interacts with both SOS1 and SOS2 and induces activation Ras.	22711498
861	ROCK	Protein kinase	NUMA1	Generic binding protein	Unspecified	Phosphorylation	x	NUMA1 is a potential substrate of ROCK.	22251793
862	RUNX2	Transcription factor	E-cadherin	Generic binding protein	Unspecified	Transcription regulation	x	Sequential ChIP assays results indicate thatIFNG, E-CADHERIN, and BAX promoters are co-occupied by a BMI-1/RUNX2/SMAD2/3 complex in BG01V cells.	19563662;22187159
863	26S proteasome (20S core)	Generic protease	PKC-alpha	Protein kinase	Inhibition	Cleavage	x	26S proteasome (20S core) cleavages PKC-alpha and inhibits its activity	12807762;18566587
864	FOXO3A	Transcription factor	Neurochondrin	Protein	Inhibition	Transcription regulation	x	FOXO3A inhibits transcription of Neurochondrin .	23086522
865	ZNF42 (MZF1)	Transcription factor	SERPINA3 (ACT)	Generic binding protein	Activation	Transcription regulation	x	The promoter of SERPINA3 is transcriptionally activated by three transcription factors (SP1, MZF1 and ZBTB7B), the level of induction being dependent on the rs1884082 SNP located inside the promoter.	22246292;23241556
866	MYH10	Generic binding protein	Tiam1	Regulators (GDI, GAP, GEF)	Inhibition	Binding	x	Nonmuscle myosin IIB binds to TIAM1 and inhibits its GEF activity.	20713598
867	Furin	Generic protease	SOD3 (EC-SOD)	Generic enzyme	Unspecified	Cleavage	x	Furin cleaves intact EC-SOD.	11861638;22355773
868	HIF1A	Transcription factor	TfR1	Generic receptor	Activation	Transcription regulation	x	HIF1A regulates transcription of TfR1 .	18172819;22926970
869	ATF-2	Transcription factor	S100A10	Generic binding protein	Unspecified	Transcription regulation	x	ATF-2 interacts with S100A10.	12801640;22304920
870	USF2	Transcription factor	G6PT	Generic phosphatase	Unspecified	Transcription regulation	x	USF2 can bind to gene G6PT promoter.	15767253
871	PAELR	GPCR	Dopamine transporter	Transporter	Inhibition	Binding	x	PAELR physically interacts with Dopamine transporter and decreases its activity.	17519329
872	SP3	Transcription factor	ANP	Receptor ligand	Unspecified	Transcription regulation	x	Sp3 binds to ANF promoter.	20874724
873	ROCK1	Protein kinase	Histone H2B	Generic binding protein	Activation	Phosphorylation	x	ROCK1 phosphorylates Histone H2B and increases its activity.	16394104
874	HIF1A	Transcription factor	SAP18	Generic binding protein	Unspecified	Transcription regulation	x	HIF1A probably regulates gene SAP18 transcription.	19386601
875	PRC1 complex	Generic enzyme	HOXA7	Transcription factor	Inhibition	Transcription regulation	x	Polycomb repressive complex 1 inhibits HOXA7 transcription	12370779;16359901;18366140
876	CAP1	Generic binding protein	FAK1	Protein kinase	Activation	Binding	x	CAP1 binds to and activates FAK1 .	23737525
877	EZH2	Generic enzyme	Cyr61	Receptor ligand	Unspecified	Transcription regulation	x	EZH2 co-regulates transcription of Cyr61 in teratocarcinoma cells.	16751344;21451524
878	Androgen receptor	Transcription factor	UFD1	Generic protease	Activation	Transcription regulation	x	Androgen receptor activates transcription of UFD1 .	17699749
879	ZNF145	Transcription factor	BMI-1	Generic binding protein	Activation	Binding	x	ZNF145 binds to and activates BMI-1 .	12408802;15809276;16189514;19451220
880	PKC-alpha	Protein kinase	EGFR	Receptor with enzyme activity	Inhibition	Phosphorylation	x	The GM3- and CD82-induced activation of PKC-A leads to translocation of PKC-A and EGFRphosphor ylation at Thr654.	8947489;12878187;17942932
881	BMP1	Metalloprotease	COL5A2	Generic binding protein	Unspecified	Cleavage	x	BMP1 physically interacts with COL5A2.	11741999
882	RBP-J kappa (CBF1)	Transcription factor	Survivin	Generic binding protein	Activation	Transcription regulation	x	ChIP experiments using MDA-MB-231 cells transduced with pAd-NIC revealed that RNA polymerase II and RBP-J were physically associated with the human survivin promoter in vivo at the putative RBP-J binding site at -305.	18593928
883	Galpha(i)-specific peptide GPCRs	GPCR	G-protein beta/gamma	G betta/gamma	Activation	Binding	x	Galpha(i)-specific peptide GPCRs interact with G-protein alpha-i family and G-protein beta/gamma complex providing G protein-mediated signaling	16183910
884	HDAC2	Generic enzyme	Tissue factor	Generic receptor	Inhibition	Transcription regulation	x	HDAC2 coregulates and inhibits F3 promoter.	17675290
885	SP3	Transcription factor	ITGB5	Generic receptor	Activation	Transcription regulation	x	SP3 regulates ITGB5 transcription.	10964912;12456495;17194617
886	NRF3	Transcription factor	PLA2G7	Generic phospholipase	Activation	Transcription regulation	x	Nrf3 directly activates the Pla2g7 gene at transcriptional level.	22247257
887	STAT5	Transcription factor	c-Fos	Transcription factor	Activation	Transcription regulation	x	STAT5 can bind to gene c-Fos promoter and activates c-Fos expression.	10512880
888	c-Myb	Transcription factor	SP3	Transcription factor	Activation	Transcription regulation	x	Furthermore, chromatin immunoprecipitation assays demonstrated that Sp1, Sp3, NF-Y, NF-1, c-Myb, B-Myb, c-Jun and E2F1 actually occupied the Sp3 promoter in HeLa cells.	15857802;16024108;18342022
889	G-protein beta/gamma	G betta/gamma	Kir3.1	Generic channel	Activation	Binding	x	G-protein beta/gamma directly binds to Kir3.1 and increases the open probability of the GIRK channel.	7576656;7626088;8022483;12403784
890	EZH1	Generic enzyme	AAK1	Protein kinase	Unspecified	Transcription regulation	x	EZH1 occupies the promoter region of AAK1.	22196887
891	PKA-cat (cAMP-dependent)	Protein kinase	BTF	Generic binding protein	Unspecified	Phosphorylation	x	PKA-cat (cAMP-dependent) phosphorylates BTF .	21060948
892	ERK2 (MAPK1)	Protein kinase	Androgen receptor	Transcription factor	Activation	Phosphorylation	x	ERK2 (MAPK1) phosphorylates Androgen receptor and increases its activity.	9725910;10318905;16598769;16676354
893	BATF	Protein	c-Myb	Transcription factor	Activation	Transcription regulation	x	Batf containing AP-1 complexes bind to the c-myb promoter in LIF treated M1 cells.	21296860
894	Pyk2(FAK2)	Protein kinase	Fyn	Protein kinase	Activation	Binding	x	Pyk2(FAK2) physically interacts with Fyn and increases its activity.	8695788;9091579;9104812;10867021;12097497;15102471;22544749
895	CAR	Transcription factor	ABCG2	Generic channel	Activation	Transcription regulation	x	CAR activates transcription of ABCG2 .	22093699
896	PKA-cat (cAMP-dependent)	Protein kinase	Beta-fodrin	Generic binding protein	Inhibition	Phosphorylation	x	PKA-cat (cAMP-dependent) phosphorylates Beta-fodrin and decreases its activity.	17088250;22886815
897	hRap1	Generic binding protein	HIC1	Transcription factor	Activation	Transcription regulation	x	Rap1 binds to and upregulates the Ctgf, Hic1 and Angptl4 promoters.	20622869
898	USF1	Transcription factor	P4HA1	Generic enzyme	Activation	Transcription regulation	x	USF1 can bind to gene P4HA1 promoter and activates P4HA1 expression.	16488890
899	LSD1	Generic enzyme	Na(v) I alpha	Voltage-gated ion channel	Inhibition	Transcription regulation	x	SCN1A and SCN3A promoters are occupied by both CoREST/LSD1 and SUMO-2/3, while SCN2A2 promoter is occupied by CoREST1/LSD1 but not SUMO-2/3 in HeLa cells.	15620353;17687328;19394292;22570500
900	PACE4	Metalloprotease	PGAR	Generic binding protein	Unspecified	Cleavage	x	Several PCs, including furin, PC5/6, paired basic amino acid-cleaving enzyme 4, and PC7, are able to cleave human ANGPTL4 at a consensus site.	21398697
901	PHF1	Transcription factor	WNT1	Receptor ligand	Unspecified	Transcription regulation	x	PHF1 localizes to Ezh2 target gene promoters (MYT1, WNT1, HOXA9 and HOXA11).	18285464
902	Carboxypeptidase N (cat)	Metalloprotease	C4a	Protein	Inhibition	Cleavage	x	Carboxypeptidase N (cat) cleaves on C4a and inhibits its activity.	14687935
903	RING2	Generic enzyme	Vax2	Transcription factor	Unspecified	Transcription regulation	x	RING2 probably co-regulates transcription of Vax2 in murine ES cells.	16625203;23256043
904	ERK2 (MAPK1)	Protein kinase	Calpain 1(mu)	Generic protease	Activation	Phosphorylation	x	Active ERK2 (MAPK1) directly phosphorylates Calpain 1(mu) that leads to its activation and secretion	15471877
905	SP3	Transcription factor	HYEP	Generic enzyme	Activation	Transcription regulation	x	SP3 activates transcription of HYEP .	24315822
906	COUP-TF	Transcription factor	GDNF	Receptor ligand	Unspecified	Transcription regulation	x	COUP-TF regulates transcription of GDNF .	23606280
907	USF2	Transcription factor	ROR-gamma	Transcription factor	Activation	Transcription regulation	x	USF-1 and USF-2 are indispensable for the transcription of ROR gamma T in human lymphocytes.	22891280
908	SP3	Transcription factor	Utrophin	Generic binding protein	Activation	Transcription regulation	x	Transient transfections analysis of mutant promoters in rhabdomyosarcoma cells showed that the upstream promoter contains three functional GC elements that are recognised by Sp1 and Sp3 factors in vitro.	11237613;16416260
909	GCR-alpha	Transcription factor	RRAD	RAS - superfamily	Activation	Transcription regulation	x	RRAD is a DEX-responsive gene with nearby GCR binding sites as determinated by ChIP-seq assay.	19801529
910	PKA-cat (cAMP-dependent)	Protein kinase	IL-16	Receptor ligand	Unspecified	Phosphorylation	x	PKA-cat (cAMP-dependent) phosphorylates IL-16 .	21399638
911	MEF2	Transcription factor	MYOG	Transcription factor	Activation	Transcription regulation	x	MEF2 can bind to gene MYOG promoter.	9571041;12058061;15870273
912	SUZ12	Generic binding protein	ANP	Receptor ligand	Unspecified	Transcription regulation	x	At the Nppa promoter19, occupancy of the PRC2 core subunit Suppressor of zeste 12 homolog (Suz12) and H3K27me3 was decreased in Ezh2-deficient hearts, and acetylated histone H3 (AcH3, activating mark) and RNA polymerase II (Pol II) were increased.	22267199
913	GCR-alpha	Transcription factor	ODO2	Generic enzyme	Unspecified	Transcription regulation	x	Putative GCR-alpha binding site is found in gene DLST promoter.	8076640
914	Androgen receptor	Transcription factor	HDDC2	Generic enzyme	Unspecified	Transcription regulation	x	Using the MNI algorithm, we identified HDDC2 as AR downstream gene in the AR pathway.	17299418
915	NF-I	Transcription factor	HNF1-alpha	Transcription factor	Activation	Binding	x	NF-I physically interacts with HNF1-alpha and increases its activity.	16204235
916	PKA-cat (cAMP-dependent)	Protein kinase	CCS	Generic binding protein	Unspecified	Phosphorylation	x	PKA-cat (cAMP-dependent) phosphorylates CCS .	20558615;23882029
917	PTX3	Generic binding protein	C1q	Protein	Activation	Binding	x	PTX3 binds to and activates C1q .	9407058;12645945
918	DJ-1	Generic binding protein	DDC	Generic enzyme	Activation	Binding	x	DJ-1 directly bound to TH and DDC and positively regulated their activities in human dopaminergic cells.	19703902
919	ERK2 (MAPK1)	Protein kinase	PLA2	Generic phospholipase	Activation	Phosphorylation	x	ERK2 (MAPK1) phosphorylates and activates PLA2	7836470;8381049;8706669
920	Calmodulin	Generic binding protein	SLC9A1	Generic channel	Activation	Binding	x	Calmodulin physically interacts with SLC9A1 and increases its activity.	8175806;8175807;10617577;12809501;17321481;19341767
921	EGFR	Receptor with enzyme activity	ABCG2	Generic channel	Activation	Transcription regulation	x	EGFR increases ABCG2 mRNA expression.	17237156;21487020;21997136;22419663
922	PTPRR	Generic binding protein	ERK1 (MAPK3)	Protein kinase	Inhibition	Dephosphorylation	x	PTPRR dephosphorylates and inhibits ERK1 (MAPK3) .	11463794
923	PCSK5	Generic protease	GDNF	Receptor ligand	Activation	Cleavage	x	Furin, PACE4, PC5A, PC5B, and PC7 can cleave pro-GDNF into mature GDNF.	20739562
924	EGFR	Receptor with enzyme activity	G-protein alpha-i2	G-alpha	Activation	Binding	x	EGFR physically interacts with G-protein alpha-i2 and increases its activity.	11286993;21712088
925	c-Jun	Transcription factor	eEF1D	Generic binding protein	Unspecified	Transcription regulation	x	eEF1D promoter has a putative c-Jun-binding site.	15608294
926	NRSF	Transcription factor	CACNA1G	Voltage-gated ion channel	Inhibition	Transcription regulation	x	NRSF binds to gene CACNA1G promoter and suppresses CACNA1G expression.	16899447
927	ERK2 (MAPK1)	Protein kinase	4ET	Transporter	Unspecified	Phosphorylation	x	ERK2 phosphorylates 4ET.	22028470
928	Neuropilin-1	Generic receptor	Plexin A2	Generic receptor	Activation	Binding	x	Neuropilin-1 physically interacts with Plexin A2 and increases its activity.	10781943;19243221
929	G-protein alpha-i2	G-alpha	c-Src	Protein kinase	Activation	Binding	x	G-protein alpha-i2 binds to and activates c-Src .	19446022
930	PLAT (TPA)	Generic protease	Galectin-1	Receptor ligand	Activation	Binding	x	Gal-1/tPA interaction is direct, specific, and of high affinity.	19171142
931	MEF2D	Transcription factor	BDNF	Receptor ligand	Unspecified	Transcription regulation	x	MEF2D regulates transcription of BDNF .	19038219
932	COUP-TFII	Transcription factor	CHD7	Generic enzyme	Activation	Transcription regulation	x	COUP-TFII and COUP-TFI occupy the gene CHD7 promoter region.	22981823
933	FHL2	Generic binding protein	E-cadherin	Generic binding protein	Inhibition	Transcription regulation	x	FHL2 negatively regulated E-cadherin transcriptional activity through interaction with Snail1.	20801642
934	HRPT2	Generic binding protein	IGF-2	Receptor ligand	Activation	Transcription regulation	x	HRPT2 coregulates and activates IGF-2 promoter.	18212049
935	EPAS1	Transcription factor	NDRG1	Generic binding protein	Activation	Transcription regulation	x	HIF-2alpha stimulates NDRG-1 expression in Hep3B cells.	17097563;17804822;20300662;24367102
936	ERK1 (MAPK3)	Protein kinase	ZNF42 (MZF1)	Transcription factor	Activation	Phosphorylation	x	ERK1 (MAPK3) phosphorylates ZNF42 (MZF1) and increases its activity.	12427756
937	SUZ12	Generic binding protein	ST7	Generic binding protein	Inhibition	Transcription regulation	x	BRD7 co-localizes with PRMT5 and PRC2 on suppressor of tumorigenecity 7 (ST7) and retinoblastoma-like protein 2 (RBL2) promoters in patient-derived B cell lines.	21447565
938	c-Myb	Transcription factor	CISH	Generic binding protein	Activation	Transcription regulation	x	c-Myb potentiates CISH expression functioning as a Stat5a coactivator.	19036881
939	USF1	Transcription factor	MSX1	Transcription factor	Unspecified	Transcription regulation	x	Msx-1 promoter contains an authentic E box (proximal E box), capable of binding a protein immunologically related to the upstream stimulating factor 1 (USF-1) and a GC-rich sequence motif which can bind to Sp1 (proximal Sp1), respectively.	9278425
940	Anaphase-promoting complex (APC)	Generic enzyme	Cyclin A	Generic binding protein	Inhibition	Ubiquitination	x	Anaphase-promoting complex (APC) ubiquitinates and inhibits Cyclin A .	21700221
941	EZH2	Generic enzyme	HOXA9	Transcription factor	Inhibition	Transcription regulation	x	EZH2 co-regulates transcription of HOXA9 in teratocarcinoma cells.	16751344;18285464;20935635;23624935;24107828
942	PKA-cat (cAMP-dependent)	Protein kinase	HCN	Voltage-gated ion channel	Activation	Phosphorylation	x	PKA can phosphorylate and activate HCN channels.	12172637;20713547
943	Calpain 1(mu)	Generic protease	OGG1	Generic enzyme	Inhibition	Cleavage	x	Co-immunoprecipitation experiments showed that OGG1 and Calpain I are associated in human cells. OGG1 is degraded by calpain following oxidative stress and cisplatin exposure.	18294929
944	HMGI/Y	Transcription factor	hnRNP A1	Generic binding protein	Activation	Binding	x	HMGI/Y binds to and activates hnRNP A1 .	21329653
945	CDK1 (p34)	Protein kinase	YES	Protein kinase	Activation	Phosphorylation	x	Cdc2-mediated phosphorylation of the unique domain in c-Yes strongly induces a conformational change that leads to an increase in its catalytic activity.	17692281
946	ERK1/2	Protein kinase	Dynein 1, cytoplasmic, intermediate chains	Generic binding protein	Activation	Phosphorylation	x	ERK1/2 phosphorylates Dynein 1, cytoplasmic, intermediate chains downstream of TrkA/ TrkB signalling, thus recruiting Dynein 1, cytoplasmic, to signalling endosomes.	23115187
947	Mi-2 alpha	Generic binding protein	Cyclin B1	Generic binding protein	Activation	Transcription regulation	x	Mi-2 alpha co-activates transcription of Cyclin B1 .	23505388
948	ERK1/2	Protein kinase	HSP105	Generic binding protein	Unspecified	Phosphorylation	x	ERK1/2 phosphorylates HSP105 .	23712012
949	RBP-J kappa (CBF1)	Transcription factor	Ephrin-B2	Receptor ligand	Activation	Transcription regulation	x	RBP-J kappa (CBF1) can bind to gene Ephrin-B2 promoter and activates Ephrin-B2 expression.	17336907;20404113
950	NRSF	Transcription factor	Neuropilin-1	Generic receptor	Inhibition	Transcription regulation	x	NRSF inhibits transcription of Neuropilin-1 .	16330548;16445911
951	NCOA3 (pCIP/SRC3)	Generic binding protein	HSF1	Transcription factor	Activation	Transcription regulation	x	HSF1 was identificated as NCOA3 (pCIP/SRC3) target gene by ChIP-on-Chip analysis and ChIP cloning.	17510434
952	Ephrin-B2	Receptor ligand	Ephrin-A receptor 3	Receptor with enzyme activity	Activation	Binding	x	Ephrin-B2 binds to Ephrin-A receptor 3 and stimulates its activity.	8559144
953	PKA-cat (cAMP-dependent)	Protein kinase	ZFP36(Tristetraprolin)	Generic binding protein	Unspecified	Phosphorylation	x	PKA-cat (cAMP-dependent) phosphorylates ZFP36(Tristetraprolin) .	21399638
954	c-Myb	Transcription factor	Survivin	Generic binding protein	Activation	Transcription regulation	x	c-Myb probably regulates transcription of Survivin in human B-cell lymphoma.	18277385;21795403
955	PLK3 (CNK)	Protein kinase	ATF-2	Transcription factor	Unspecified	Phosphorylation	x	Plk3 phosphorylated ATF-2 at the Thr-71 site in vivo and in vitro.	21098032
956	Synaptotagmin I	Generic receptor	Kv1.4	Voltage-gated ion channel	Inhibition	Binding	x	Synaptotagmin I binds to and inhibits Kv1.4 .	24423395
957	PSP	Generic enzyme	Calpain 1(mu)	Generic protease	Activation	Binding	x	PSP physically interacts with Calpain 1(mu) and increases its activity.	9582310
958	COUP-TFI	Transcription factor	Calsequestrin 1	Generic binding protein	Activation	Transcription regulation	x	Chromatin immunoprecipitation assay in cell culture demonstrates binding of COUP-TFI to at least one conserved COUP-TF HMM match near the Casq1, Crabp1, and Sod1 genes.	20111703
959	Androgen receptor	Transcription factor	CDK1 (p34)	Protein kinase	Activation	Transcription regulation	x	Directed ChIP for the AR binding sites near the M-phase cell-cycle regulatory genes CDC20, UBE2C, CDK1, and ANAPC10 confirmed that these sites are preferentially occupied in abl as compared with LNCaP in the presence of DHT.	9725910;12569365;19632294
960	RNF6	Generic enzyme	Kallikrein 3 (PSA)	Generic protease	Activation	Transcription regulation	x	RNF6 appeared to be detectable in the AR-containing protein complex assembled on the ARE sites in the regulatory regions of PSA (AREIII), RLN1, and BMF.	19345326
961	PKC-alpha	Protein kinase	DLX3	Transcription factor	Inhibition	Phosphorylation	x	PKC-alpha phosphorylates DLX3 and decreases its activity.	11343707
962	NRSF	Transcription factor	RAI1	Generic binding protein	Inhibition	Transcription regulation	x	NRSF inhibits transcription of RAI1 .	24163104
963	G-protein alpha-12	G-alpha	E-cadherin	Generic binding protein	Inhibition	Binding	x	G-protein alpha-12 physically interacts with E-cadherin and decreases its activity.	11136230;11546809
964	PKC-alpha	Protein kinase	DEP-1	Generic receptor	Unspecified	Phosphorylation	x	PKC-alpha phosphorylates DEP-1 .	23375375
965	Anaphase-promoting complex (APC)	Generic enzyme	Cyclin B	Generic binding protein	Unspecified	Ubiquitination	x	Anaphase-promoting complex (APC) ubiquitinates Cyclin B .	24163370
966	Ubiquilin-1	Generic binding protein	GABA-A receptor beta-3 subunit	Ligand-gated ion channel	Activation	Binding	x	Ubiquilin-1 directly interacts with GABA-A receptor beta-3 subunit and increases its stability.	11528422;18467327
967	ERK2 (MAPK1)	Protein kinase	B56G	Protein phosphatase	Inhibition	Phosphorylation	x	ERK2 (MAPK1) phosphorylates B56G and decreases its activity.	16456541;17200115
968	c-Myb	Transcription factor	Aurora-A	Protein kinase	Activation	Transcription regulation	x	c-Myb probably regulates transcription of Aurora-A in human B-cell lymphoma.	18277385;20531406
969	ERK1/2	Protein kinase	MAP-1B	Generic binding protein	Unspecified	Phosphorylation	x	ERK1/2 phosphorylates MAP-1B .	21454597;23712012
970	NRSF	Transcription factor	GAD1	Generic enzyme	Inhibition	Transcription regulation	x	GAD1 was identified as NRSF transcription target by using chromatin immunoprecipitation.	8985122;15681389;16461918;17540862;17581960;19888342
971	p27KIP1	Generic binding protein	Aurora-A	Protein kinase	Unspecified	Transcription regulation	x	p27 associates with Aurora-A promoter.	22179826
972	APC/hCDH1 complex	Generic enzyme	ECT2	Regulators (GDI, GAP, GEF)	Inhibition	Ubiquitination	x	APC/hCDH1 complex ubiquitinates ECT2 and inhibits it.	17376772
973	G-protein beta1/gamma2	G betta/gamma	Kir3.1	Generic channel	Activation	Binding	x	These results confirm that Gbeta1gamma2/Kir3 complexes form early during channel biosynthesis and trafficking.	7576656;8022483;8602262;11741896;12743112;19135528;22053194
974	c-Jun	Transcription factor	Protocadherin 7	Generic binding protein	Activation	Transcription regulation	x	Beta-catenin and TCF4 and c-Jun co-occupied PCDH7 gene containing TCF4 and AP-1 consensus motifs. PCDH7 was activated by serum (Serum mitogens elicit signal transduction pathways that stimulate c-Jun binding to chromatin).	20460455
975	ATF-2	Transcription factor	Cyclin D3	Generic binding protein	Activation	Transcription regulation	x	Putative ATF-2 binding site is found in gene Cyclin D3 promoter.	8973324;9503147;24357804
976	EZH2	Generic enzyme	Histone H3.1	Generic binding protein	Inhibition	Transcription regulation	x	HIST3H1 is a target gene of EZH2 in GBM CSCs.	19934320;20951942
977	HIF1A	Transcription factor	OXSM	Generic enzyme	Unspecified	Transcription regulation	x	HIF1A probably regulates gene OXSM transcription.	19386601
978	GCR-alpha	Transcription factor	USF1	Transcription factor	Inhibition	Transcription regulation	x	GR and SMRT bind and repress the gene USF1 promoter.	21496643
979	ATF-2	Transcription factor	Adenylate cyclase type VIII	Generic enzyme	Unspecified	Transcription regulation	x	ATF-2 can bind to gene ADCY8 promoter.	12405989
980	HSF1	Transcription factor	TSG-6	Generic binding protein	Inhibition	Transcription regulation	x	HSF1 inhibits transcription of TSG-6 .	17216044
981	Lef-1	Transcription factor	DLX3	Transcription factor	Activation	Transcription regulation	x	Lef1 binds to Dlx3 promoter activating its transcription.	18684741
982	WRCH-1	RAS - superfamily	EGFR	Receptor with enzyme activity	Activation	Binding	x	RhoU associates with the phosphorylated EGFR signaling complex on endosomes. RhoU is involved in EGFR-mediated signaling leading to AP1 transcriptional activity and cell migration in pancreatic cancer cells, events that require its interaction with the Grb2-EGFR complex.	21508312
983	JunD	Transcription factor	RPS25	Generic binding protein	Unspecified	Transcription regulation	x	JunD probably regulates transcription of RPS25 in human B-cell lymphoma.	18277385;20360861
984	ZFP36(Tristetraprolin)	Generic binding protein	Poly(A) polymerase	Generic enzyme	Inhibition	Binding	x	TTP directly interacted with PAP. TTP Inhibits Polyadenylation by PAP/PABPN1 of an ARE-containing RNA in vitro.	22844456
985	PRMT5	Generic enzyme	ID4	Generic binding protein	Inhibition	Transcription regulation	x	PRMT5 associates with the ID2-2 and ID4-8 genomic regions. PRMT5 inhibits the expression of Id2 an Id4 by regulating region-specific DNA methylation.	22041901
986	PKA-cat (cAMP-dependent)	Protein kinase	PDE8A	Generic enzyme	Activation	Phosphorylation	x	PKA-cat (cAMP-dependent) phosphorylates and activates PDE8A .	22673573
987	CaMK II	Protein kinase	L-type Ca(II) channel, alpha 1C subunit	Voltage-gated ion channel	Activation	Phosphorylation	x	CaMK II phosphorylates L-type Ca(II) channel, alpha 1C subunit and increases its activity.	16820363;18556468;20479240
988	Insulin receptor	Receptor with enzyme activity	ABLIM1	Generic binding protein	Unspecified	Phosphorylation	x	Insulin receptor probably phosphorylates ABLIM1.	17570479;21940666
989	TCP1	Generic binding protein	Huntingtin	Generic binding protein	Inhibition	Binding	x	TCP1 physicaly interacts with Huntingtin and decreases its activity	16973440;16980959
990	APC/hCDH1 complex	Generic enzyme	Cdt1	Generic binding protein	Inhibition	Ubiquitination	x	APC/CCdh1 Ubiquitinates Cdt1 In Vitro.	18162579
991	BMPR1B	Receptor with enzyme activity	FAM83G	Generic binding protein	Unspecified	Phosphorylation	x	BMPR1B phosphorylates FAM83G .	24554596
992	IRS-1	Generic binding protein	Rad51	Generic binding protein	Inhibition	Binding	x	IRS-1 physically interacts with Rad51.	14559999;19117011
993	Androgen receptor	Transcription factor	SLUG	Transcription factor	Unspecified	Transcription regulation	x	Androgen receptor regulates transcription of SLUG .	17699749;17721441;19158486;19668381;24297183
994	GCR-beta	Transcription factor	SLC34A2	Transporter	Unspecified	Transcription regulation	x	SLC34A2 has a putative GCR binding site.	11072078
995	MKL1	Generic binding protein	ID3	Generic binding protein	Activation	Transcription regulation	x	MKL1 coregulates and activates ID3 promoter.	18477564
996	PHF1	Transcription factor	SUZ12	Generic binding protein	Activation	Binding	x	PHF1 physically interacts with SUZ12.	18285464;18385154;23142980
997	CCDC99	Protein	ZW10	Generic binding protein	Unspecified	Phosphorylation	x	CCDC99 phosphorylates ZW10 .	20427577
998	ERK2 (MAPK1)	Protein kinase	REXO1	Generic enzyme	Unspecified	Phosphorylation	x	ERK2 phosphorylates REXO1.	22028470
999	EZH2	Generic enzyme	ErbB4	Receptor with enzyme activity	Inhibition	Transcription regulation	x	Erbb4 is a putative direct EZH2 target gene in EOC cells.	22144423
1000	ProSAAS	Receptor ligand	PC2 (SPC2)	Generic protease	Inhibition	Binding	x	ProSAAS physically interacts with PC2 (SPC2) and decreases its activity.	10812060
1001	MafB	Transcription factor	IRF3	Transcription factor	Inhibition	Binding	x	MafB interferes with the activity of IRF3 and IRF7.	20581830
1002	HNF1-alpha	Transcription factor	ROR-gamma	Transcription factor	Activation	Transcription regulation	x	knockdown of HNF1-alpha (TCF1) downregulates ROR-gamma gene expression moreover HNF1-alpha (TCF1) inteacts with ROR-gamma gene.	19129217
1003	DLX2	Transcription factor	Doublecortin	Generic binding protein	Activation	Transcription regulation	x	DLX2 activates transcription of Doublecortin .	20509865;24284204
1004	PRMT5	Generic enzyme	ST7	Generic binding protein	Inhibition	Transcription regulation	x	PRMT5 decreases ST7 mRNA expression.	15485929;21447565;24453002
1005	HSP70	Generic binding protein	VEGFR-2	Receptor with enzyme activity	Inhibition	Binding	x	VEGFR-2 binds to Hsp70 in the SNU-620 cells.	18211808
1006	Galectin-1	Receptor ligand	PLAT (TPA)	Generic protease	Activation	Binding	x	Gal-1 Binding to tPA Leads to an Increased Proteolytic Activity In Vitro.	19171142;22162045
1007	DNMT3A	Generic enzyme	E-cadherin	Generic binding protein	Inhibition	Transcription regulation	x	The presence of CBX7 at the promoter of all four target genes (GATA-4,sFRP4, CDH1 and sFRP5) concomitant with enrichment of DNMT1, DNMT3a, and DNMT3 determinated by ChIP assays in Tera-2 cells.	19602592;22330138
1008	MKP-3	Protein phosphatase	ERK2 (MAPK1)	Protein kinase	Inhibition	Dephosphorylation	x	MKP-3 dephosphorylates ERK2 (MAPK1) and decreases its activity.	9535927;15269220;15284227;15632084;15901735;17046812;18060821;18922965;21471446
1009	Semaphorin 6C	Generic receptor	Plexin A1	Generic receptor	Activation	Binding	x	Semaphorin 6C binds to receptor Plexin A1 and stimulates its activity.	17145500
1010	NRSF	Transcription factor	R-cadherin	Generic binding protein	Unspecified	Transcription regulation	x	R-cadherin was identificated as NRSF target gene by chromatin immunoprecipitation analysis, electrophoretic mobility shift assay (EMSA) and quantitative RT-PCR.	16195345;17540862;19888342;19997604;22496669
1011	Calmodulin	Generic binding protein	MYLK1	Protein kinase	Activation	Binding	x	Calmodulin interacts with MYLK1 and activates it	7947686;11408468
1012	TAK1(MAP3K7)	Protein kinase	SMAD5	Transcription factor	Inhibition	Binding	x	TAK1(MAP3K7) physically interacts with SMAD5 and decreases its activity.	15911626;19536134
1013	c-Myb	Transcription factor	ASCT2 (SLC1A5)	Transporter	Activation	Transcription regulation	x	C-Myb binds to gene ASCT2 (SLC1A5) promoter and activates ASCT2 (SLC1A5) expression.	15608679
1014	NACA	Generic binding protein	MYOG	Transcription factor	Unspecified	Transcription regulation	x	alphaNAC, HDAC1 and HDAC3 were associated with the Osteocalcin and Myog promoters at the alphaNAC binding sites.	23092676
1015	PDGF-R-alpha	Receptor with enzyme activity	PKA-cat alpha	Protein kinase	Unspecified	Phosphorylation	x	both the EGFR and PDGFR are able to phosphorylate PKA-C in vitro.	21866565
1016	ERK2 (MAPK1)	Protein kinase	SNX2	Transporter	Unspecified	Phosphorylation	x	ERK2 phosphorylates SNX2.	22028470
1017	ERK1 (MAPK3)	Protein kinase	Calpain 1(mu)	Generic protease	Activation	Phosphorylation	x	Active ERK1 (MAPK3) directly phosphorylatse Calpain 1(mu) that leads to its activation and secretion	15471877
1018	ATM	Protein kinase	SRm300	Generic binding protein	Unspecified	Phosphorylation	x	ATM probably phosphorylates SRm300.	17525332;17570479
1019	HIF1A	Transcription factor	VLDLR	Generic receptor	Activation	Transcription regulation	x	HIF-1-mediated VLDLR induction influences intracellular lipid accumulation through regulating LDL and VLDL uptake under hypoxia.	21970364;23811271
1020	GCR-alpha	Transcription factor	KRT71	Generic binding protein	Inhibition	Transcription regulation	x	Four monomers of GCR bind to the negative response element of KRT71. This is mechanism of the repression of KRT71 by glucocorticoids.	15644206
1021	Calpain 1(mu)	Generic protease	eIF2AK3	Protein kinase	Inhibition	Cleavage	x	Calpain 1(mu) cleaves and inhibits eIF2AK3 .	12679723;15379881
1022	CDK7	Protein kinase	Androgen receptor	Transcription factor	Unspecified	Phosphorylation	x	AR is a substrate for the cdk7 kinase of TFIIH.	10734072;21157430
1023	c-Jun/c-Fos	Transcription factor	ALDR	Generic enzyme	Unspecified	Transcription regulation	x	c-Fos and c-Jun are part of the protein complex associated with both the N terminus and the C terminus of TonEBP/OREBP but that the interaction with theC-terminus appears to require the presence of DNA.	18056707
1024	PDIA3	Generic enzyme	Melanotransferrin	Generic binding protein	Unspecified	Covalent modification	x	PDIA3 physically interacts with Melanotransferrin.	17170699;19887585
1025	FOXO3A	Transcription factor	MDR1	Transporter	Activation	Transcription regulation	x	Promoter analysis and ChIP assays showed that FOXO3a regulation of ABCB1 expression involves binding of this transcription factor to the proximal promoter region. Moreover, activation of FOXO3a increased ABCB1 drug efflux potential in KD30 cells.	18347152
1026	ERK1/2	Protein kinase	TFII-I	Transcription factor	Unspecified	Phosphorylation	x	ERK1/2 phosphorylates TFII-I .	23712012
1027	Pyk2(FAK2)	Protein kinase	PARD3	Generic binding protein	Unspecified	Phosphorylation	x	Pyk2(FAK2) phosphorylates PARD3 .	20116462
1028	GCR-alpha	Transcription factor	ACLY	Generic enzyme	Unspecified	Transcription regulation	x	Putative GCR-alpha binding site is found in gene ACLY promoter.	9349719
1029	Fyn	Protein kinase	TIM	Generic binding protein	Inhibition	Phosphorylation	x	Fyn phosphorylates and inhibits TIM .	23266470
1030	ERK1/2	Protein kinase	RING2	Generic enzyme	Unspecified	Phosphorylation	x	ERK1/2 phosphorylates RING2 .	23712012
1031	HIF1A	Transcription factor	NCOA3 (pCIP/SRC3)	Generic binding protein	Unspecified	Transcription regulation	x	HIF1A binds to the NCOA3 promoter.	20657781
1032	c-Jun/c-Fos	Transcription factor	Furin	Generic protease	Activation	Transcription regulation	x	Binding of AP-1 transcription factor to fur P1 promoter following stimulation with LTD4 was demonstrated by EMSA, and supershift assays indicated the formation of c-Jun/c-Fos complexes.	18323532
1033	RING2	Generic enzyme	TCP1-gamma	Generic binding protein	Unspecified	Transcription regulation	x	RING2 co-regulates transcription of TCP1-gamma .	24034696
1034	HIF1A	Transcription factor	ZNF292	Generic binding protein	Activation	Transcription regulation	x	The gene ZNF292 promoter contains potential HIF1A-binding site.	19255431;20061373
1035	NXF1	Transporter	SFRS1 (SF2)	Generic binding protein	Activation	Binding	x	NXF1 physically interacts with SFRS1 (SF2) and increases its activity.	12667464;15184380;15210956;15901496;17668007;18596238;21988832
1036	PROX1	Transcription factor	HIF1A	Transcription factor	Activation	Transcription regulation	x	PROX1 activates transcription of HIF1A .	23505027
1037	HIF1A	Transcription factor	PER2	Generic binding protein	Activation	Transcription regulation	x	HIF1A regulates transcription of PER2.	19491311
1038	NLK	Protein kinase	MAP-1B	Generic binding protein	Unspecified	Phosphorylation	x	Activated NLK directly phosphorylates microtubule-associated protein-1B (MAP1B) and the focal adhesion adaptor protein, paxillin. Knockdown of NLK attenuates the phosphorylation of both paxillin and MAP1B and inhibits both the NGF-induced re-distribution of F-actin and neurite outgrowth.	19840224
1039	HNF1-alpha	Transcription factor	G6PT	Generic phosphatase	Activation	Transcription regulation	x	Putative RORA, HNF4, HNF1, CUX1, Oct-1, and CREB1 binding sites are found in gene G6PC promoter.	10766845;11134330;12760745;15980500;17106062;22004992
1040	RING2	Generic enzyme	Prohibitin	Generic binding protein	Activation	Binding	x	RING2 physically interacts with Prohibitin and increases its activity.	17873902
1041	c-Jun	Transcription factor	Dopamine transporter	Transporter	Unspecified	Transcription regulation	x	Dopamine transporter promoter has a putative c-Jun-binding site.	15608294
1042	PKA-cat alpha	Protein kinase	Lamin B	Generic binding protein	Unspecified	Phosphorylation	x	The catalytic subunit of protein kinase A phosphorylates lamin B in vitro. Interaction of Lamin B with plectin was significantly decreased upon this phosphorylation.	2023931
1043	14-3-3	Generic binding protein	RBM15	Generic binding protein	Unspecified	Phosphorylation	x	14-3-3 phosphorylates RBM15 .	21060948
1044	c-Src	Protein kinase	hnRNP A3	Generic binding protein	Unspecified	Phosphorylation	x	c-Src phosphorylates hnRNP A3 .	18698806
1045	c-Jun	Transcription factor	HSP27	Generic binding protein	Unspecified	Transcription regulation	x	c-jun binds to HSp27 promoter.	20566634
1046	MSX1	Transcription factor	ID3	Generic binding protein	Inhibition	Transcription regulation	x	MSX1 binds to and represses the ID3 promoter.	22629437
1047	GCR-alpha	Transcription factor	BDKRB1	GPCR	Unspecified	Transcription regulation	x	Putative GCR-alpha binding sites are found in gene BDKRB1 promoter.	10842322
1048	HDAC2	Generic enzyme	DEC1 (Stra13)	Transcription factor	Inhibition	Binding	x	Due to the interaction with HDAC2, DEC1 activity is attenuated.	21317427
1049	c-Src	Protein kinase	G-protein alpha-q	G-alpha	Unspecified	Phosphorylation	x	C-Src phosphorylates G-protein alpha-q.	16725308
1050	C1q	Protein	GC1QBP	Generic binding protein	Activation	Binding	x	C1q causes a moderate up-regulation of P-selectin on the platelet surface by binding to gC1qR	8913782;9524273;15159063;20163886
1051	c-Src	Protein kinase	VHL	Generic binding protein	Inhibition	Phosphorylation	x	Src can trigger a drastic reduction in VHL stability even under normoxic conditions, through phosphorylation of VHL tyrosine residue 185, leading to ubiquitination and proteasome-mediated degradation of VHL.	21212839
1052	PKA-cat alpha	Protein kinase	GRID2	Ligand-gated ion channel	Inhibition	Phosphorylation	x	PKA-cat alpha phosphorylates GRID2 and decreases its activity.	17027646
1053	CAR	Transcription factor	HYEP	Generic enzyme	Activation	Transcription regulation	x	CAR activates transcription of HYEP .	23714182
1054	GABP	Transcription factor	PSMB4	Generic protease	Activation	Transcription regulation	x	PSMB4 is a ubiquitously activated target of GABP.	22951020
1055	Reticulocalbin-3	Generic binding protein	PACE4	Metalloprotease	Activation	Binding	x	Reticulocalbin-3 physically interacts with PACE4 and increases its activity.	16433634
1056	FOXO3A	Transcription factor	ULK2	Protein kinase	Activation	Transcription regulation	x	FOXO3A increases ULK2 mRNA expression.	18054316;19279323;21293178
1057	USF1/USF2 complex	Transcription factor	SAT-1	Transporter	Unspecified	Transcription regulation	x	Putative USF binding sites are found in gene SLC26A1 promoter.	15833267
1058	SP4	Transcription factor	FR-alpha	Generic receptor	Activation	Transcription regulation	x	SP4 binds to gene FR-alpha promoter and activates FR-alpha expression.	17192405
1059	c-Myb	Transcription factor	Androgen receptor	Transcription factor	Activation	Transcription regulation	x	c-Myb binds to the ADF element and activates the natural AR promoter.	18945670
1060	BMI-1	Generic binding protein	E-cadherin	Generic binding protein	Inhibition	Transcription regulation	x	Sequential ChIP assays results indicate thatIFNG, E-CADHERIN, and BAX promoters are co-occupied by a BMI-1/RUNX2/SMAD2/3 complex in BG01V cells.	19563662;20818389
1061	ERK2 (MAPK1)	Protein kinase	ATF-2	Transcription factor	Activation	Phosphorylation	x	ERK2 (MAPK1) phosphorylates ATF-2 and increases its activity.	7737129;10661401;11285260;15304344;22592920
1062	EGFR	Receptor with enzyme activity	PKA-cat alpha	Protein kinase	Activation	Phosphorylation	x	EGFR physically interacts with PKA-cat alpha.	9050991;21866565
1063	GCR-alpha	Transcription factor	COUP-TFII	Transcription factor	Activation	Binding	x	GRalpha directly interacts with COUP-TFII and enhance COUP-TFII-induced transactivation.	14739255;15265774
1064	GCR-alpha	Transcription factor	Syndecan-4	Generic receptor	Unspecified	Transcription regulation	x	GCR-alpha probably regulates gene Syndecan 4 transcription.	18408151
1065	Laminin 4	Receptor ligand	alpha-6/beta-4 integrin	Generic receptor	Activation	Binding	x	Laminin 4 binds to receptor alpha-6/beta-4 integrin and stimulates its activity.	15383318
1066	CDK1 (p34)	Protein kinase	MCAK	Generic binding protein	Inhibition	Phosphorylation	x	CDK1 (p34) probably binds to MCAK in human B-cell lymphoma.	18277385;20368358
1067	Androgen receptor	Transcription factor	ST7	Generic binding protein	Unspecified	Transcription regulation	x	AR binds to gene ST7 promoter.	20890304
1068	MYOG	Transcription factor	CDADC1	Generic kinase	Unspecified	Transcription regulation	x	CDADC1 promoter has a putative MYOG-binding site.	15608294
1069	FGFR3	Receptor with enzyme activity	TAK1(MAP3K7)	Protein kinase	Activation	Phosphorylation	x	FGFR3 phosphorylates and activates TAK1(MAP3K7) .	24466111
1070	ERK1/2	Protein kinase	COL1A2	Generic binding protein	Unspecified	Phosphorylation	x	ERK1/2 phosphorylates COL1A2 .	21454597
1071	SMAD5	Transcription factor	FZD1	GPCR	Unspecified	Transcription regulation	x	Smad1/5 bind to FZD1 promoter.	21764776
1072	SP3	Transcription factor	Cyclin A1	Generic binding protein	Unspecified	Transcription regulation	x	SP3 can bind to gene Cyclin A1 promoter.	10196209
1073	HOXB8	Transcription factor	ACTA2	Generic binding protein	Inhibition	Transcription regulation	x	HOXB8 can bind to gene ACTA2 promoter and suppress ACTA2 expression.	15886193
1074	Calpain 1(mu)	Generic protease	SP3	Transcription factor	Inhibition	Cleavage	x	Calpain 1(mu) cleaves on SP3 and inhibits its activity.	17316402
1075	RP3	Generic binding protein	Rab-8	RAS - superfamily	Activation	Transformation	x	RPGR (RP3) associates with the GDP-bound form of RAB8A and stimulates GDP/GTP nucleotide exchange.	20631154;21850707
1076	HDAC2	Generic enzyme	EZH2	Generic enzyme	Inhibition	Transcription regulation	x	EZH2 interacted with HDAC1/HDAC2 and Snail to form a repressive complex.	10581039;21685935;24189068
1077	EPAS1	Transcription factor	MMP-17	Metalloprotease	Unspecified	Transcription regulation	x	EPAS1 regulates transcription of MMP-17 .	23212661
1078	ERK2 (MAPK1)	Protein kinase	NCOA3 (pCIP/SRC3)	Generic binding protein	Activation	Phosphorylation	x	ERK2 (MAPK1) phosphorylates NCOA3 (pCIP/SRC3) and increases its activity.	10866661;19701241
1079	COUP-TFI	Transcription factor	SLC9A1	Generic channel	Activation	Transcription regulation	x	COUP-TFI binds to gene SLC9A1 promoter and activates SLC9A1 expression.	11168401
1080	GCR-beta	Transcription factor	H-cadherin	Generic binding protein	Unspecified	Transcription regulation	x	GCR-beta can bind to gene H-cadherin promoter.	16516410
1081	GABP alpha	Transcription factor	PSMD10 (Gankyrin)	Generic binding protein	Activation	Transcription regulation	x	GABP alpha activates transcription of PSMD10 (Gankyrin) .	21139080
1082	HSF1	Transcription factor	Myosin X	Generic binding protein	Activation	Transcription regulation	x	HSF1 activates transcription of Myosin X .	17216044
1083	HIF1A	Transcription factor	SELENBP1	Generic binding protein	Activation	Transcription regulation	x	Selenium binding protein-1 is a HIF-1 target gene and its expression is regulated by HIf1a.	19276359
1084	GCR-alpha	Transcription factor	TPST2	Generic enzyme	Unspecified	Transcription regulation	x	GCR-alpha probably regulates gene TPST2 transcription.	16110340
1085	PTPR-epsilon	Generic receptor	ERK1/2	Protein kinase	Inhibition	Dephosphorylation	x	PTPR-epsilon dephosphorylates ERK1/2 and decreases its activity.	12754301
1086	CLK1	Protein kinase	Histone H1	Generic binding protein	Unspecified	Phosphorylation	x	CLK1 phosphorylates Histone H1 .	8617202;8798720
1087	Filamin A	Generic binding protein	VEGF-A	Receptor ligand	Activation	Transcription regulation	x	Filamin A co-activates transcription of VEGF-A .	24550283
1088	PCGF2 (Mel-18)	Generic binding protein	HOXA7	Transcription factor	Inhibition	Transcription regulation	x	mel-18 is a regulator of HOXa7 gene.	12370779;21624129;22085718;22325148;23273917
1089	PKA-cat (cAMP-dependent)	Protein kinase	USF1	Transcription factor	Activation	Phosphorylation	x	PKA-cat (cAMP-dependent) phosphorylates USF1 and increases its activity.	12063293
1090	R-Ras	RAS - superfamily	Filamin A	Generic binding protein	Activation	Binding	x	R-Ras functionally associates with FLNa and thereby regulates integrin-dependent migration.	20585650;21136449
1091	EZH2	Generic enzyme	Vax2	Transcription factor	Unspecified	Transcription regulation	x	EZH2 co-regulates transcription of Vax2 in teratocarcinoma cells.	16751344;23531360
1092	GCR-alpha	Transcription factor	Dystrobrevin alpha	Generic binding protein	Activation	Transcription regulation	x	DTNA is a Dex-induced potential GR primary target.	22733784
1093	HDAC2	Generic enzyme	TFF1	Generic binding protein	Unspecified	Transcription regulation	x	HDAC2 co-regulates transcription of TFF1 .	24234443
1094	DJ-1	Generic binding protein	Androgen receptor	Transcription factor	Activation	Binding	x	Binding of DJ-1 to Androgen receptor was shown by co-immunoprecipitation coupled to quantitative mass spectrometry.	17052974;17510388
1095	EZH2	Generic enzyme	PMX2B	Transcription factor	Unspecified	Transcription regulation	x	EZH2 co-regulates transcription of PMX2B in teratocarcinoma cells.	16751344;21949878;22144423;23918806
1096	c-Fos	Transcription factor	IL-1RI	Generic receptor	Activation	Transcription regulation	x	c-Fos and NFATc1 are involved in RANKL-mediated IL-1RI induction.	19587010;24028770
1097	HIF1A	Transcription factor	SLUG	Transcription factor	Activation	Transcription regulation	x	HIF1A activates transcription of SLUG .	24260469
1098	PKA-cat (cAMP-dependent)	Protein kinase	NUMA1	Generic binding protein	Unspecified	Phosphorylation	x	PKA-cat (cAMP-dependent) phosphorylates NUMA1 .	23882029
1099	Androgen receptor	Transcription factor	Tissue factor	Generic receptor	Activation	Transcription regulation	x	Androgen receptor activates transcription of Tissue factor .	17699749;20610535
1100	HIF1A	Transcription factor	KIAA2013	Protein	Activation	Transcription regulation	x	HIF1A binds to gene KIAA2013 promoter and promotes KIAA2013 expression.	19255431;19828020
1101	NRSF	Transcription factor	NeuroD2	Transcription factor	Inhibition	Transcription regulation	x	NeuroD2 was identified as NRSF transcription target by using chromatin immunoprecipitation.	17002790;17540862;17581960;21368059
1102	FXR	Transcription factor	ALD1	Generic enzyme	Activation	Transcription regulation	x	FXR binds directly to the Akr1b7 promoter to regulate its transcription.	21081494
1103	HNF1-alpha	Transcription factor	SUR2	Generic binding protein	Unspecified	Transcription regulation	x	Transcription regulation of SUR2 by HNF1-alpha was shown by chromatin immunoprecipitation and chip-on-chip assay.	14988562;20936779
1104	MTA2	Generic binding protein	c-Fos	Transcription factor	Unspecified	Transcription regulation	x	The Co-occupancy of GATA-1 with NF-E2, FOG-1, SCL, and MTA-2 was found at c-Fos promoter regions by ChIP-qPCR assays.	19687298
1105	GCR-alpha	Transcription factor	PSMD10 (Gankyrin)	Generic binding protein	Unspecified	Transcription regulation	x	PSMD10 (Gankyrin) is a possible transcriptional target of GCR-alpha.	16110340
1106	PKA-cat alpha	Protein kinase	Kv1.4	Voltage-gated ion channel	Inhibition	Phosphorylation	x	PKA-cat alpha phosphorylates Kv1.4 and decreases its activity.	16000151
1107	GCR-alpha	Transcription factor	HIF1A	Transcription factor	Activation	Binding	x	methylprednisolone (MP), a synthetic glucocorticoid induces interaction between GR DNA binding domain and HIF-1alpha PAS domain, with subsequent recruitment of HIF-1beta to transactivate Epo expression in oligodendrocytes but not in neurons.	20631191
1108	HSF1	Transcription factor	SRPK2	Protein kinase	Activation	Transcription regulation	x	HSF1 activates transcription of SRPK2 .	17216044
1109	AP-1	Transcription factor	GSTM2	Generic enzyme	Unspecified	Transcription regulation	x	Putative AP-1 binding site was found in gene GSTM2 promoter.
1110	PCGF2 (Mel-18)	Generic binding protein	BMI-1	Generic binding protein	Inhibition	Binding	x	Mel-18, a Polycomb Group Protein, inhibits expression of Bmi-1.	17151361;23349393
1111	Chk2	Protein kinase	PLK3 (CNK)	Protein kinase	Activation	Binding	x	Chk2 physically interacts with PLK3 (CNK) and increases its activity.	10973490;11901158;12242661;12493754;12548019
1112	PKA-cat (cAMP-dependent)	Protein kinase	HCN4	Voltage-gated ion channel	Activation	Phosphorylation	x	PKA phosphorylates and activates HCN4.	20713547
1113	HIF1A	Transcription factor	FIGC	Generic channel	Activation	Transcription regulation	x	FIGC is a direct target gene of HIF1A.	19255431
1114	ERK1/2	Protein kinase	HSF4	Transcription factor	Activation	Phosphorylation	x	Erk (MAPK1/3) phosphorylates HSF4 and increases its activity.	16581800
1115	PCGF2 (Mel-18)	Generic binding protein	GDNF	Receptor ligand	Unspecified	Transcription regulation	x	PCGF2 (Mel-18) co-regulates transcription of GDNF .	23273917
1116	RING2	Generic enzyme	M33	Generic binding protein	Unspecified	Transcription regulation	x	The promoters for CBX2, CBX4, CBX8, PHC2, and BMI1 were occupied by the Ring1B and Suz12 proteins.	17296600;18927235;22226355;22325352;23256043;23349393
1117	RING2	Generic enzyme	COUP-TFI	Transcription factor	Unspecified	Transcription regulation	x	RING2 co-regulates transcription of COUP-TFI .	23666625
1118	NACA	Generic binding protein	c-Jun	Transcription factor	Activation	Binding	x	NACA binds to and activates c-Jun .	9488446;15299025;15831452
1119	TRADD	Generic binding protein	TRAF3	Generic binding protein	Activation	Binding	x	TRADD Interacts with TRAF3 and TANK. TRADD recruited endogenous TANK and TRAF3 molecules.	8565075;18439848
1120	GCR-alpha	Transcription factor	UNC5C	Generic receptor	Unspecified	Transcription regulation	x	GCR-alpha binds to gene UNC5C locus.	23031785
1121	NCOA3 (pCIP/SRC3)	Generic binding protein	DAPK2	Protein kinase	Unspecified	Transcription regulation	x	NCOA3 (pCIP/SRC3) co-regulates transcription of DAPK2 .	20181721
1122	PKC	Protein kinase	Adenosine kinase	Generic kinase	Unspecified	Phosphorylation	x	PKC phosphorylates Adenosine kinase.	15317590
1123	HuD (ELAVL-4)	Generic binding protein	APG5	Generic binding protein	Activation	Binding	x	HuD (ELAVL-4) binds to and activates APG5 .	24275661
1124	RING2	Generic enzyme	GDNF	Receptor ligand	Unspecified	Transcription regulation	x	RING2 probably co-regulates transcription of GDNF in murine ES cells.	16625203;22226355;23104054;23273917
1125	HSF1	Transcription factor	MPP11	Generic binding protein	Unspecified	Transcription regulation	x	HSF1 regulates transcription of MPP11 .	23834426
1126	PKC-alpha	Protein kinase	SHP-2	Protein phosphatase	Unspecified	Phosphorylation	x	PKC-alpha phosphorylates SHP-2.	11781100;16084691
1127	Androgen receptor	Transcription factor	Amphiregulin	Receptor ligand	Activation	Transcription regulation	x	Androgen receptor activates transcription of Amphiregulin .	23415714
1128	c-Src	Protein kinase	CAS-L	Generic binding protein	Unspecified	Phosphorylation	x	c-Src phosphorylates CAS-L .	21447799
1129	PC4	Generic binding protein	NRSF	Transcription factor	Activation	Binding	x	PC4 interacts with HP1alpha, REST/NRSF and CoREST.	20080105
1130	PAX8	Transcription factor	CPT II	Generic enzyme	Activation	Transcription regulation	x	PAX8 activates transcription of CPT II .	21966443
1131	SFRS1 (SF2)	Generic binding protein	Insulin receptor	Receptor with enzyme activity	Activation	Binding	x	SRSF1 binds to insulin receptor mRNA exon 11 and renders the exon constitutive by competeing with hnRNP A1 for the binding site.	22132154
1132	ERK1/2	Protein kinase	DSIPI (GILZ)	Transcription factor	Unspecified	Phosphorylation	x	ERK1/2 phosphorylates DSIPI (GILZ) .	24400094
1133	IMP2	Generic binding protein	HMGI/Y	Transcription factor	Activation	Binding	x	IMP2 binds the HMGA1/HMGI/Y RNA.	22899010
1134	SUZ12	Generic binding protein	c-Kit	Receptor with enzyme activity	Unspecified	Transcription regulation	x	c-Kit was identified as SUZ12 target gene by ChIP-on-chip analysis.	16618801;19884255;19941827
1135	Caspase-3	Generic protease	NDUFS1	Generic enzyme	Inhibition	Cleavage	x	Caspase-3 cleaves and inhibits NDUFS1 .	15186778;16189514;17728405
1136	PAX8	Transcription factor	TLE4	Generic binding protein	Activation	Binding	x	PAX8 physically interacts with TLE4 and increases its activity.	10811620
1137	HIF1A	Transcription factor	TFF3	Generic binding protein	Activation	Transcription regulation	x	HIF-1-dependent induction of ITF may provide an adaptive link for maintenance of barrier function during hypoxia.	11342587;17118268;19076725
1138	Androgen receptor	Transcription factor	MEIS2	Transcription factor	Unspecified	Transcription regulation	x	Using the MNI algorithm, we identified MEIS2 as AR downstream target gene in the AR pathway.	17299418
1139	Androgen receptor	Transcription factor	AZGP1	Generic binding protein	Activation	Transcription regulation	x	AZGP1 mRNA levels are increased in LNCaP cells in a time-dependent manner on treatment with DHT. The putative AREs present within the AZGP1 promoter region.	19684615
1140	GCR-alpha	Transcription factor	SCGF	Receptor ligand	Activation	Transcription regulation	x	A total of 28 cortisol-modulated proteins were identified in the human THP-1 monocytic cell line. Their corresponding genes were screened for putative glucocorticoid response elements in their + 10 kb/- 0.2 kb promoter regions including all alternative promoters available within the Database for Transcription Start Sites.	17960574
1141	C17orf79	Protein	MYOG	Transcription factor	Activation	Transcription regulation	x	COPR5 regulates recruitment of PRMT5 to the promoters of p21 and MYOG	22193545
1142	SFRS7 (9G8)	Generic binding protein	eIF3S5	Generic binding protein	Inhibition	Binding	x	SFRS7 (9G8) binds to and inhibits eIF3S5 .	19854136
1143	PKA-cat (cAMP-dependent)	Protein kinase	LRP6	Generic receptor	Activation	Phosphorylation	x	LRP6 was sequentially phosphorylated by PKA and GSK-3 at Thr1548 and Ser1544. Phosphorylation of LRP6 by PKA and GSK-3 promotes the binding of Gas to LRP6.	21406690
1144	GCR-beta	Transcription factor	NET	Transporter	Unspecified	Transcription regulation	x	Putative GCR binding sites found in gene NET promoter.	11072103
1145	PKA-cat (cAMP-dependent)	Protein kinase	c-Src	Protein kinase	Activation	Phosphorylation	x	PKA phosphorylation of Src occurs in multiple cell types.	15546918;16835269
1146	c-Jun	Transcription factor	PCY1A	Generic enzyme	Unspecified	Transcription regulation	x	PCY1A promoter has a putative c-Jun-binding site.	15608294
1147	NRSF	Transcription factor	AGAL	Generic enzyme	Inhibition	Transcription regulation	x	AGAL expression was up-regulated by inhibition of REST/NRSF.	20011975
1148	SIAT6	Generic enzyme	FAK1	Protein kinase	Activation	Binding	x	SIAT6 physically interacts with FAK1 and increases its activity.	16995838
1149	GCR-alpha	Transcription factor	SPF	Transporter	Unspecified	Transcription regulation	x	SPF was identificated as GCR-alpha transcription target by using chromatin immunoprecipitation analysis .	17559307
1150	GCR-alpha	Transcription factor	VAMP5	Transporter	Unspecified	Transcription regulation	x	GCR-alpha probably regulates gene VAMP5 transcription.	16110340
1151	MAP2K5 (MEK5)	Protein kinase	HSP27	Generic binding protein	Activation	Binding	x	MAP2K5 (MEK5) binds to and activates HSP27 .	19166925
1152	EZH2	Generic enzyme	DAPK2	Protein kinase	Inhibition	Transcription regulation	x	DAPK2 is a putative direct EZH2 target gene in EOC cells.	22144423
1153	EGFR	Receptor with enzyme activity	MCM5	Generic binding protein	Activation	Binding	x	EGFR binds to and activates MCM5 .	23764002
1154	SP3	Transcription factor	GCR-beta	Transcription factor	Unspecified	Transcription regulation	x	GCR was computationally predicted to be a transcriptional target of SP3.	19004867
1155	VEGF-A	Receptor ligand	PDGF-R-alpha	Receptor with enzyme activity	Inhibition	Binding	x	VEGF-A binds to PDGFRA and induces its tyrosine phosphorylation, when inhibited, results in attenuation of VEGF-A induced cells migration and proliferation.	17470632
1156	PKA-cat (cAMP-dependent)	Protein kinase	TRPM7	Generic channel	Activation	Phosphorylation	x	PKA-cat (cAMP-dependent) phosphorylates TRPM7 .	15069188;15530641;15895246;15902429;23882029
1157	HDAC2	Generic enzyme	HIF1A	Transcription factor	Activation	Deacetylation	x	HDAC2 determines HIF1A protein stability by deacetylating lysine 532 residue.	11641274;21332579
1158	EZH2	Generic enzyme	Intersectin	Regulators (GDI, GAP, GEF)	Inhibition	Transcription regulation	x	EZH2 co-inhibits transcription of Intersectin .	24238339
1159	MYOG	Transcription factor	Cyclin A1	Generic binding protein	Unspecified	Transcription regulation	x	Cyclin A1 promoter has a putative MYOG-binding site.	15608294
1160	Kallikrein 2	Generic protease	Kallikrein 1	Generic protease	Activation	Cleavage	x	Kallikrein 2 cleaves on Kallikrein 1 to produce another active polypeptide.	17823117;19090718
1161	HDAC2	Generic enzyme	MDR1	Transporter	Unspecified	Transcription regulation	x	HDAC2 co-regulates transcription of MDR1 .	22154511
1162	TTK	Protein kinase	Lamin B1	Generic binding protein	Unspecified	Phosphorylation	x	TTK phosphorylates Lamin B1 .	23510141
1163	CDH1	Generic binding protein	Calcyclin	Generic binding protein	Unspecified	Transcription regulation	x	CDH1 binds to the Calcyclin promoter.	21880597
1164	CDK1 (p34)	Protein kinase	Lamin B1	Generic binding protein	Unspecified	Phosphorylation	x	CDK1 (p34) phosphorylates Lamin B1 .	8034666;9053846;11901153;16189514;17570479;18234856
1165	PARG	Generic enzyme	Lamin B1	Generic binding protein	Unspecified	Covalent modification	x	PARG covalently modificates Lamin B1 .	22669911
1166	HSF1	Transcription factor	Sti1	Generic binding protein	Activation	Transcription regulation	x	HSF1 bound and induced stress-induced-phosphoprotein 1 promoter.	14668476;19808663;20692357;20936779;23834426;23959860
1167	c-Jun	Transcription factor	GDNF	Receptor ligand	Activation	Transcription regulation	x	c-Jun activates transcription of GDNF .	22753894;23606280
1168	DEC1 (Stra13)	Transcription factor	HTR7	GPCR	Activation	Transcription regulation	x	HTR7 is a target gene of BHLHB2 in human myotubes with impaired regulation in response to insulin in skeletal muscle of type 2 diabetic patients.	19590847
1169	LIF receptor	Generic receptor	Tyk2	Protein kinase	Activation	Binding	x	LIF receptor interacts with Tyk2 and activates it	10586060;12905460
1170	Syk	Protein kinase	Fodrin (spectrin)	Generic binding protein	Activation	Phosphorylation	x	Syk phosphorylates Fodrin (spectrin) and increases its activity.	3365386
1171	VHL	Generic binding protein	EPAS1	Transcription factor	Inhibition	Ubiquitination	x	It was used the Y2H system to faithfully reconstitute the physical interaction between pVHL and its substrates. In a proof-of-principle Y2H screen, we identified the known substrates HIF1/2A and new candidate substrates including diacylglycerol kinase iota,.	10353251;10823831;10878807;11292862;11331613;12604794;12675925;15369676;15611064;17339318;17967880;17986458;19861159;20026589;20211142;20300662;20936779;20964835;21685897;22169972
1172	G-protein alpha-i2	G-alpha	TRPC4	Voltage-gated ion channel	Activation	Binding	x	G-protein alpha-i2 binds to and activates TRPC4 .	22457348
1173	14-3-3 beta/alpha	Generic binding protein	Aurora-A	Protein kinase	Activation	Binding	x	14-3-3 beta/alpha physically interacts with Aurora-A and increases its activity.	10775038
1174	ERK1/2	Protein kinase	Lamin B2	Generic binding protein	Unspecified	Phosphorylation	x	ERK1/2 phosphorylates Lamin B2 .	21210654
1175	Syk	Protein kinase	CAS-L	Generic binding protein	Unspecified	Phosphorylation	x	CAS-L is a candidate substrate for Syk.	21047529
1176	Caspase-6	Generic protease	Lamin B1	Generic binding protein	Inhibition	Cleavage	x	Interaction of Caspase-6 with Lamin B1 was shown by using yeast two-hybrid system method .	11331782;11901153;16189514;20936779
1177	EZH2	Generic enzyme	Pitx1	Transcription factor	Unspecified	Transcription regulation	x	EZH2 co-regulates transcription of Pitx1 in teratocarcinoma cells.	16751344;22305566
1178	MEF2D	Transcription factor	Myoglobin	Generic binding protein	Activation	Transcription regulation	x	MEF2D binds to gene Myoglobin promoter and activates Myoglobin expression.	12181572
1179	PARG	Generic enzyme	NDUFS1	Generic enzyme	Unspecified	Covalent modification	x	PARG covalently modificates NDUFS1 .	22669911
1180	SHP-2	Protein phosphatase	FAK1	Protein kinase	Inhibition	Dephosphorylation	x	Interaction of SHP-2 with FAK1 was shown by using yeast two-hybrid system method .	7589239;8986614;9694867;10082579;10655584;15666191;16189514;16690621;17204396;17280488;17537730;18757826;19698715;20473329;23695213
1181	Androgen receptor	Transcription factor	VEGF-A	Receptor ligand	Activation	Transcription regulation	x	Transcription regulation of VEGF-A by Androgen receptor was shown by chromatin immunoprecipitation and reporter activity assays .	10375015;17699749;23369005
1182	ATM	Protein kinase	c-Jun	Transcription factor	Unspecified	Phosphorylation	x	ATM phosphorylates c-Jun.	12773400
1183	PKA-cat (cAMP-dependent)	Protein kinase	E6BP (ERC-55)	Generic binding protein	Unspecified	Phosphorylation	x	E6BP is phosphorylated by PKA.	17564427
1184	PKA-cat (cAMP-dependent)	Protein kinase	ASPM	Generic binding protein	Unspecified	Phosphorylation	x	PKA-cat (cAMP-dependent) phosphorylates ASPM .	23882029
1185	APC/hCDH1 complex	Generic enzyme	H-cadherin	Generic binding protein	Inhibition	Ubiquitination	x	NGF induces rapid degradation of T-Cadherin (H-cadherin) by ubiquitination. APC/C-Cdh1 ligase specifically recognizes T-Cadherin and induces its proteasomal degradation.	17631504
1186	NRSF	Transcription factor	Cyclin F	Generic binding protein	Unspecified	Transcription regulation	x	NRSF can bind to gene Cyclin F promoter.	19997604;23145961
1187	Zac1	Generic binding protein	ANP	Receptor ligand	Activation	Transcription regulation	x	Zac1 binds ANP promoter and activates transcription of ANP gene.	20167925
1188	Aurora-A	Protein kinase	Cyclin B1	Generic binding protein	Activation	Binding	x	Aurora-A interacts with Cyclin B1, and Aurora-A overexpression reduces the interaction of Cyclin B1 with APC subunits.	19028417
1189	SP3	Transcription factor	Neuropilin-1	Generic receptor	Inhibition	Transcription regulation	x	Sp1 and Sp3 bind to the Neuropillin-1 promoter. knock-down of Sp1 or Sp3 resulted in significant up-regulation of NRP-1.	20950431
1190	GCR-alpha	Transcription factor	MTCBP-1	Generic enzyme	Activation	Transcription regulation	x	Fuctional GCR-alpha binding site was found at the promoter region of MTCBP-1.	20163328;21868756
1191	Androgen receptor	Transcription factor	PKC-alpha	Protein kinase	Activation	Transcription regulation	x	Androgen receptor signalling activates expession of PKC-alpha.	19363526;21602788
1192	EZH2	Generic enzyme	Junctophilin 3	Generic binding protein	Inhibition	Transcription regulation	x	Junctophilin 3 is a putative Ezh2 target gene.	19723660;22966008
1193	HNF1-alpha	Transcription factor	TfR1	Generic receptor	Unspecified	Transcription regulation	x	Transcription regulation of TfR1 by HNF1-alpha was shown by chromatin immunoprecipitation and chip-on-chip assay.	14988562;20936779
1194	CXXC6	Generic binding protein	GAD1	Generic enzyme	Inhibition	Transcription regulation	x	CXXC6 co-inhibits transcription of GAD1 .	24448211
1195	14-3-3	Generic binding protein	GLI-3	Transcription factor	Inhibition	Binding	x	PKA down-regulates Hedgehog signaling by promoting the interaction between Gli and 14-3-3 as well as proteolysis.	19996099
1196	COUP-TFI	Transcription factor	CHD7	Generic enzyme	Activation	Transcription regulation	x	COUP-TFII and COUP-TFI occupy the gene CHD7 promoter region.	22981823
1197	ERK2 (MAPK1)	Protein kinase	CBX7	Generic binding protein	Unspecified	Phosphorylation	x	ERK2 (MAPK1) phosphorylates CBX7 .	24194518
1198			RAM2	Transcription factor	Activation	Binding	x	LEDGF/p75 binds to and activates RAM2 .	16735438;17669426
1199	Androgen receptor	Transcription factor	FAM105A	Protein	Activation	Transcription regulation	x	Androgen receptor activates transcription of FAM105A .	17699749;22083957
1200	HNF1-alpha	Transcription factor	GOLT1A	Generic binding protein	Activation	Transcription regulation	x	Hnf1alpha is an essential activator for a GOLT1A gene.	19289501
1201	AP-1	Transcription factor	Sprr 2I	Generic binding protein	Unspecified	Transcription regulation	x	AP-1 can bind to gene Sprr 2I promoter.	12584609
1202	PROX1	Transcription factor	HDAC2	Generic enzyme	Activation	Binding	x	PROX1 binds to and activates HDAC2 .	23626788
1203	GCR-alpha	Transcription factor	GRAMD3	Protein	Unspecified	Transcription regulation	x	GRAMD3 is a putative GCR-alpha target gene.	21868756
1204	NRSF	Transcription factor	Cerebellin 1	Generic binding protein	Inhibition	Transcription regulation	x	Cerebellin 1 was identificated as NRSF target gene by ChIP-on-Chip analysis and quantitative RT-PCR.	17540862;17596446;19888342
1205	SAFB	Generic binding protein	Kallikrein 2	Generic protease	Inhibition	Transcription regulation	x	SAFB co-inhibits transcription of Kallikrein 2 .	23893242
1206	GCR-alpha	Transcription factor	SULF2	Generic enzyme	Unspecified	Transcription regulation	x	GCR-alpha probably regulates gene SULF2 transcription.	22733784
1207	HDAC2	Generic enzyme	ST7	Generic binding protein	Inhibition	Transcription regulation	x	HDAC2 co-inhibits transcription of ST7 .	24453002
1208	Galpha(q)-specific nucleotide-like GPCRs	Generic receptor	G-protein alpha-q	G-alpha	Activation	Transformation	x	Galpha(q)-specific nucleotide-like GPCRs transforms GDP to GTP and activates G-protein alpha-q.	16183910
1209	SP3	Transcription factor	VEGFR-2	Receptor with enzyme activity	Activation	Transcription regulation	x	Sp3 protein interacts with the promoter VEGFR2.	9668119;16416260;16574784;16678129;18006642;19469899;20462514;20488920
1210	c-Jun	Transcription factor	HXK1	Generic kinase	Activation	Transcription regulation	x	c-Jun activates transcription of HXK1 .	10978502;19608687
1211	ERK1/2	Protein kinase	Sti1	Generic binding protein	Unspecified	Phosphorylation	x	Recombinant active ERK efficiently phosphorylated seven proteins (Nup50, DYNC1I2, DYNC1LI1, EPLINalpha, TBP1, BAF155 and Fam129b) and moderately phosphorylated six proteins (eIF4B, dynamin1, STI1, SGT, KAP-1 and hLOC67726) in vitro.	19767751
1212	NCOA3 (pCIP/SRC3)	Generic binding protein	PSME3	Generic binding protein	Activation	Binding	x	Interaction of NCOA3 (pCIP/SRC3) with PSME3 was shown by mass spectrometry, immunoprecipitation and Westren blotting.	16051665;16439211;17039256
1213	AP-1	Transcription factor	HCN4	Voltage-gated ion channel	Activation	Transcription regulation	x	Electrophoretic mobility shift assay and chromatin immunoprecipitation confirmed that MEF2 and AP1 proteins bound to HCN4 gene promoter regions.	19477969
1214	c-Src	Protein kinase	NDUFS1	Generic enzyme	Activation	Binding	x	c-Src binds to and activates NDUFS1 .	22952679
1215	GABP	Transcription factor	R-Ras	RAS - superfamily	Activation	Transcription regulation	x	Sp3 is bound to thefragment 1 region of the R-ras promotersequence in HUVEC and CASMC as well asA2780 cells.	19011236
1216	GABP beta1	Transcription factor	GABP alpha	Transcription factor	Activation	Binding	x	GABPb interacts with GABPa but does not change the specificity of its binding at a single site.	1340465;1633115;1876833;1876836;8137823;8441384;9016666;9184158;9461436;9792629;11715049;11948622
1217	ERK1 (MAPK3)	Protein kinase	ABLIM1	Generic binding protein	Unspecified	Phosphorylation	x	ERK1 (MAPK3) probably phosphorylates ABLIM1.	17570479;18388127
1218	TIM	Generic binding protein	CDC45L	Generic binding protein	Inhibition	Binding	x	TIM binds to and inhibits CDC45L .	23359676
1219	PROX1	Transcription factor	HNF1-alpha	Transcription factor	Inhibition	Binding	x	Prox1 interacts directly with HNF-1 in vitro and in cultured cells.Prox1 suppresses HNF-1-mediated activation of HBV Sp1.	19264593
1220	PC2 (SPC2)	Generic protease	ProSAAS	Receptor ligand	Inhibition	Cleavage	x	PC2 (SPC2) cleaves on ProSAAS and inhibits its activity.	11259501
1221	SNFT	Transcription factor	c-Jun	Transcription factor	Inhibition	Binding	x	SNFT binds to and inhibits c-Jun .	10878360;12087103
1222	GCR-alpha	Transcription factor	FAAH	Generic enzyme	Unspecified	Transcription regulation	x	Putative GCR-alpha binding sites are found in gene FAAH promoter.	12095693
1223	CXCR4	GPCR	G-protein beta1/gamma2	G betta/gamma	Activation	Binding	x	Activation of CXCR4 promoted a conformational rearrangement and activation of the Gai1b1g2 complex	16906158
1224	Ataxin-1	Generic binding protein	E-cadherin	Generic binding protein	Activation	Transcription regulation	x	ataxin-1 occupies the promoter region of E-cadherin in vivo and ataxin-1 activates the promoter in a CtBP2-mediated transcriptional regulation manner.	21315774
1225	RING2	Generic enzyme	CISH	Generic binding protein	Unspecified	Transcription regulation	x	RING2 probably co-regulates transcription of CISH in murine ES cells.	16625203;22325351
1226	AAK1	Protein kinase	NeuroD1 (NDF1)	Transcription factor	Unspecified	Phosphorylation	x	AAK1 phosphorylates NeuroD1 (NDF1) .	23549483
1227	PKA-cat (cAMP-dependent)	Protein kinase	Aquaporin 2	Generic channel	Activation	Phosphorylation	x	PKA phosphorylation of AQP2 at serine 256 and serine 261 significantly increases the osmotic water permeability of AQP2-liposomes.	7543677;10644653;11076974;12096044;16120822;20971851
1228	GCR-alpha	Transcription factor	Gelsolin	Generic binding protein	Activation	Transcription regulation	x	A total of 28 cortisol-modulated proteins were identified in the human THP-1 monocytic cell line. Their corresponding genes were screened for putative glucocorticoid response elements in their + 10 kb/- 0.2 kb promoter regions including all alternative promoters available within the Database for Transcription Start Sites.	17960574;22074950
1229	Androgen receptor	Transcription factor	DSIPI (GILZ)	Transcription factor	Activation	Transcription regulation	x	Androgen receptor activates transcription of DSIPI (GILZ) .	17299418;17699749
1230	JunD	Transcription factor	PC4	Generic binding protein	Inhibition	Transcription regulation	x	JunD inhibits transcription of PC4 .	23398888
1231	PKA-cat (cAMP-dependent)	Protein kinase	L-type Ca(II) channel, alpha 1C subunit	Voltage-gated ion channel	Activation	Phosphorylation	x	PKA-cat (cAMP-dependent) phosphorylates L-type Ca(II) channel, alpha 1C subunit and increases its activity.	15509562;23008439
1232	NFIC	Transcription factor	SLC25A5	Transporter	Inhibition	Transcription regulation	x	NF1 acts as a repressor when bound to silencing Site-2 and Site-3 of the ANT2/SLC25A5 gene.	15096217
1233	Anaphase-promoting complex (APC)	Generic enzyme	Cyclin B1	Generic binding protein	Unspecified	Ubiquitination	x	Anaphase-promoting complex (APC) ubiquitinates Cyclin B1 .	21700221
1234	PACE4	Metalloprotease	GDNF	Receptor ligand	Activation	Cleavage	x	Furin, PACE4, PC5A, PC5B, and PC7 can cleave pro-GDNF into mature GDNF.	20739562
1235	Androgen receptor	Transcription factor	ZNF145	Transcription factor	Activation	Transcription regulation	x	AR and ERG co-occupate CUTL2 gene promoter.	19762545;20478527;21602788;21701558;24512546
1236	Caspase-3	Generic protease	AP1G1	Transporter	Inhibition	Cleavage	x	Caspase-3 cleaves on AP1G1 and inhibits its activity.	16170319
1237	PKA-cat (cAMP-dependent)	Protein kinase	Pinin	Transcription factor	Unspecified	Phosphorylation	x	PKA-cat (cAMP-dependent) phosphorylates Pinin .	20558615;21399638
1238	HMGI/Y	Transcription factor	c-Jun	Transcription factor	Activation	Binding	x	HMGI/Y interacts with c-Jun.	8374955;10357819;10428834
1239	Karyopherin alpha 3	Transporter	MKL1	Generic binding protein	Unspecified	Transport	x	MRTF-A uses the Impa-Impb complex to enter the nucleus, and that actin both inhibits nuclear import in vitro and competes with the Impa-Impb complex for binding to the extended NLS.	20818336
1240	c-Jun	Transcription factor	Pitx3	Transcription factor	Unspecified	Transcription regulation	x	Pitx3 promoter has a putative c-Jun-binding site.	15608294
1241	Aurora-A	Protein kinase	NEDD1	Protein	Unspecified	Phosphorylation	x	Aurora-A phosphorylates NEDD1 .	23273898
1242	ROCK	Protein kinase	HSP27	Generic binding protein	Unspecified	Phosphorylation	x	HSP27 is a potential substrate of ROCK.	22251793
1243	TRPM7	Generic channel	MYH10	Generic binding protein	Activation	Phosphorylation	x	MYH10 physically interacts with TRPM7.	18675813;19780399
1244	HDAC2	Generic enzyme	c-Fos	Transcription factor	Inhibition	Transcription regulation	x	HDAC2 coregulates and inhibits c-Fos promoter.	16427017;18754010;19424149;21441990
1245	Hic-5/ARA55	Generic binding protein	SMAD5	Transcription factor	Inhibition	Binding	x	Hic-5 binds directly to Smads 1, 5 and 8.	21996749
1246	GCR-alpha	Transcription factor	HEC	Generic binding protein	Unspecified	Transcription regulation	x	HEC is a possible transcriptional target of GCR-alpha.	16110340
1247	DLX2	Transcription factor	DLX1	Transcription factor	Activation	Transcription regulation	x	Dlx2, Smad1, Smad2/3, and Smad4 associate with the Dlx1/2, Dlx5/6 and Arx enhancers in the E15.5 telencephalon.	20211142;20339443
1248	CDH1	Generic binding protein	TTK	Protein kinase	Inhibition	Binding	x	Mps1 is associated with Cdc20 and Cdh1 in a cell cycle-dependent manner.	20729194
1249	Phox1 (PRRX1)	Transcription factor	PDGF-R-alpha	Receptor with enzyme activity	Unspecified	Transcription regulation	x	PRRX1 can bind to gene PDGFRA promoter.	12393181
1250	ATM	Protein kinase	B56G	Protein phosphatase	Activation	Phosphorylation	x	ATM directly phosphorylates B56gamma3 at Ser510 after DNA damage.	21460856
1251	Calmodulin	Generic binding protein	Aurora-A	Protein kinase	Activation	Binding	x	Ca 2 + induces CaM to bind and activate AurA.	20842194;22621899
1252	Sti1	Generic binding protein	GCR-beta	Transcription factor	Inhibition	Binding	x	Sti1 physically interacts with GCR-beta and decreases its activity.	15862954
1253	PKA-cat alpha	Protein kinase	IFN-alpha/beta receptor	Generic receptor	Inhibition	Binding	x	PKA-cat alpha physically interacts with IFN-alpha/beta receptor and decreases its activity.	8617715
1254	DEC1 (Stra13)	Transcription factor	BDNF	Receptor ligand	Inhibition	Transcription regulation	x	The basic helix-loop-helix protein BHLHB2 binds a sequence within Bdnf promoter 4. BHLHB2 is a repressor of Bdnf transcription and modulator of neuronal excitability.	18234890
1255	APC/hCDH1 complex	Generic enzyme	Sgo1	Generic binding protein	Inhibition	Ubiquitination	x	Overexpression of Cdh1 reduces the protein levels of ectopically expressed Sgo1 in human cells. Sgo1 is ubiquitinated by APC/C bound to Cdh1 (APC/CCdh1) in vitro.	19015261
1256	c-Jun	Transcription factor	SOCS3	Generic binding protein	Activation	Transcription regulation	x	C-jun binds to SOCS3 promoter.	17609438;17947670;18571793
1257	USF1/USF2 complex	Transcription factor	Alpha crystallin A	Generic binding protein	Unspecified	Transcription regulation	x	USF1/USF2 complex can bind to gene Cryaa promoter.	9055817;10391946
1258	CDK1 (p34)	Protein kinase	Tubulin beta	Generic binding protein	Unspecified	Phosphorylation	x	CDK1 (p34) phosphorylates Tubulin beta.	16371510
1259	RING2	Generic enzyme	Lef-1	Transcription factor	Unspecified	Transcription regulation	x	enrichment for Ring1b at Lef-1 promoter was detected by ChIP.	18974828;23271347
1260	c-Fos	Transcription factor	Glutaredoxin 1	Generic enzyme	Unspecified	Transcription regulation	x	c-Fos regulates transcription of Glutaredoxin 1 .	12036993
1261	GCR-alpha	Transcription factor	PPL(periplakin)	Generic binding protein	Unspecified	Transcription regulation	x	GCR-alpha probably regulates gene PPL transcription.	22733784
1262	DNMT3A	Generic enzyme	CD8 alpha	Generic receptor	Inhibition	Transcription regulation	x	DNMT3A co-inhibits transcription of CD8 alpha .	24297179
1263	HIF1A	Transcription factor	RAD51B	Generic binding protein	Unspecified	Transcription regulation	x	Chromatin immunoprecipitation (ChIP) analyses from three independent experiments identified HIF-1alpha and HIF-2alpha binding regions in NARF gene promoter RAD51B.	19386601
1264	NCOA3 (pCIP/SRC3)	Generic binding protein	HIF1A	Transcription factor	Activation	Binding	x	both SRC-3 and CBP are coactivators for HIF-1alpha-dependent MIF expresson. Phosphorylation of S857 on SRC-3 by IKKalpha is important for the activation of the MIF promoter.	22430150;24584933
1265	GCR-alpha	Transcription factor	SAA2	Protein	Activation	Transcription regulation	x	Influence of GCR-alpha on mRNA level of SAA2 was shown by RT-PCR .	16541013;21868756
1266	c-Fos	Transcription factor	ALD1	Generic enzyme	Activation	Transcription regulation	x	C-Fos binds to gene ALD1 promoter and activates ALD1 expression.	15358674
1267	GCR-beta	Transcription factor	ODO1	Generic enzyme	Unspecified	Transcription regulation	x	The 5-flanking region contains glucocorticoid response element.	9655939
1268	MKL1	Generic binding protein	Telokin	Protein kinase	Activation	Transcription regulation	x	MKL1 coregulates and activates Telokin promoter.	17599918
1269	FXR	Transcription factor	COUP-TFII	Transcription factor	Unspecified	Transcription regulation	x	FXR directly binds to NR2F2 promoter.	20483916
1270	RREB1	Transcription factor	Kallikrein 3 (PSA)	Generic protease	Inhibition	Transcription regulation	x	RREB1 co-inhibits transcription of Kallikrein 3 (PSA) .	17550981;18190854
1271	PARD3	Generic binding protein	Tiam1	Regulators (GDI, GAP, GEF)	Inhibition	Binding	x	PAR-3 interacts with Tiam1.	15723051;15723052;16474385;17053785;17353362;18005931;19029931;21530608
1272	c-Src	Protein kinase	HCN4	Voltage-gated ion channel	Activation	Phosphorylation	x	c-Src phosphorylates and activates HCN4 .	16079136;16680072
1273	PROX1	Transcription factor	IGF-2	Receptor ligand	Unspecified	Transcription regulation	x	PROX1 interacts with gene igf-2 promoter.	20194433
1274	Androgen receptor	Transcription factor	ZFP36(Tristetraprolin)	Generic binding protein	Unspecified	Transcription regulation	x	Using the MNI algorithm, we identified ZFP36(Tristetraprolin) as AR downstream target gene in the AR pathway.	17299418
1275	p120-catenin	Generic binding protein	PIP5K1A	Protein	Activation	Binding	x	Following Extracellular calcium stimulation PIP5K1alpha is recruited by the E-cadherin-p120-catenin complex to the plasma membrane where it provides the substrate PI(4,5)P2 for both PI3K and PLC-gamma1.	19158393
1276	ZFP90	Generic binding protein	NRSF	Transcription factor	Inhibition	Binding	x	Zfp90 inhibited the repressor activity of NRSF by inhibiting its binding to DNA, thereby derepressing transcription of NRSF-target genes.	21284946
1277	ERK1 (MAPK3)	Protein kinase	FAK1	Protein kinase	Activation	Phosphorylation	x	ERK1 (MAPK3) phosphorylates FAK1 and increases its activity.	16815847
1278	AFX1	Transcription factor	EPAS1	Transcription factor	Inhibition	Binding	x	AFX1 binds to and inhibits EPAS1 .	24353279
1279	MEF2D	Transcription factor	Zac1	Generic binding protein	Activation	Transcription regulation	x	MEF2D probably binds to gene Zac1 promoter and activates Zac1 expression.	20363751
1280	G-protein beta1/gamma2	G betta/gamma	c-Fos	Transcription factor	Inhibition	Binding	x	Gbeta1/gamma2 efficiently inhibited activation of the FSH-Beta reporter by combinations of over-expressed AP-1proteins: FosB/cJun, FosB/JunB and cFos/JunB. The inhibition was probably due to recruitment of HDAC(3-5) by G-Beta/Gamma.	20403427
1281	CHD7	Generic enzyme	HBP	Generic binding protein	Inhibition	Transcription regulation	x	CHD7 inhibits transcription of HBP .	20657823
1282	GCR-alpha	Transcription factor	CKS1	Generic binding protein	Unspecified	Transcription regulation	x	GCR-alpha probably regulates gene Cks1b transcription.	16110340
1283	Caspase-3	Generic protease	FOXO3A	Transcription factor	Inhibition	Cleavage	x	Caspase-3 cleaves on FOXO3A and inhibits its activity.	12881712;18775975;20223831
1284	LEDGF	Generic binding protein	VEGF-C	Receptor ligand	Activation	Transcription regulation	x	LEDGF co-activates transcription of VEGF-C .	19724686
1285	GCR-alpha	Transcription factor	CAS-L	Generic binding protein	Unspecified	Transcription regulation	x	CAS-L is a putative GCR-alpha target gene.	21868756
1286	AP-1	Transcription factor	BDKRB1	GPCR	Activation	Transcription regulation	x	Putative AP-1 binding sites are found in gene BDKRB1 promoter.	8660997;9553142;9804950;10842322;11400173
1287	FOXO3A	Transcription factor	PRAS40	Generic binding protein	Unspecified	Transcription regulation	x	FOXO3A regulates transcription of PRAS40 .	23891001
1288	c-Jun	Transcription factor	Doublecortin	Generic binding protein	Unspecified	Transcription regulation	x	Doublecortin promoter has a putative c-Jun-binding site.	15608294
1289	JunD	Transcription factor	CYP19	Generic enzyme	Inhibition	Transcription regulation	x	JunD binds to gene CYP19 promoter and suppresses CYP19 expression.	15688015;21393445
1290	Lef-1	Transcription factor	Lunatic fringe	Generic enzyme	Activation	Transcription regulation	x	Lef-1 binds to lunatic fringe promoter region.	21437251;23157480
1291	HIF1A	Transcription factor	SOS1	Regulators (GDI, GAP, GEF)	Activation	Transcription regulation	x	HIF1A binds to gene SOS1 promoter and promotes SOS1 expression.	19255431;19828020
1292	ERK1 (MAPK3)	Protein kinase	Aquaporin 2	Generic channel	Unspecified	Phosphorylation	x	ERK1 (MAPK3) phosphorylates Aquaporin 2 .	20139300
1293	Adenosine A2b receptor	GPCR	PER2	Generic binding protein	Activation	Transcription regulation	x	Studies using truncated PER2 promoter constructs identified a CREB binding site that is responsible for the ADORA2B inducibility of the PER2 promoter and that is conserved between mice and humans.	22504483
1294	COUP-TFI	Transcription factor	Calreticulin	Generic binding protein	Unspecified	Transcription regulation	x	COUP-TFI probably regulates transcription of Calreticulin in human B-cell lymphoma.	11106640;18277385;18765291
1295	GABP alpha	Transcription factor	Ku70	Generic binding protein	Activation	Transcription regulation	x	GABPalpha is associated with transcription initiation sites of genes encoding key molecules in TCR rearrangementssuh as ATM, ATR, DNA-PK, KU70, KU80, Artemis and LIG4.	20139079
1296	PTPR-epsilon	Generic receptor	YES	Protein kinase	Activation	Dephosphorylation	x	PTPR-epsilon dephosphorylates YES and increases its activity.	14980517;15588985
1297	Lef-1	Transcription factor	IKK-gamma	Generic binding protein	Unspecified	Transcription regulation	x	Lef-1 coregulates IKK-gamma promoter activity.	16997509
1298	PDIA3	Generic enzyme	ITGB5	Generic receptor	Unspecified	Covalent modification	x	ITGB5 physically interacts with PDIA3.	17170699;19887585
1299	AP-1	Transcription factor	Pleiotrophin (OSF1)	Receptor ligand	Activation	Transcription regulation	x	AP-1 binds to gene Pleiotrophin (OSF1) promoter and activates Pleiotrophin (OSF1) expression.	1464612;16940294;19577542
1300	HSF4	Transcription factor	MRP3	Transporter	Activation	Transcription regulation	x	HSF4 binds to gene MRP3 promoter and activates MRP3 expression.	17196161
1301	Calpain 1(mu)	Generic protease	hnRNP R	Generic binding protein	Inhibition	Cleavage	x	Calpain 1(mu) cleaves on HNRPR and inhibits its activity.	12951515
1302	PARG	Generic enzyme	NUMA1	Generic binding protein	Unspecified	Covalent modification	x	PARG covalently modificates NUMA1 .	22669911
1303	HIF1A	Transcription factor	VHL	Generic binding protein	Activation	Transcription regulation	x	HIF1A binds to gene VHL promoter and activates VHL expression.	10823831;10878807;10944113;10973499;11292861;11331613;11504942;11566883;11641274;11865071;12004076;12050673;12464182;12538644;12606543;12682018;12808024;12925778;14556007;14600153;14691445;15060148;15369676;15721254;15750626;15805242;15962286;16278378;16511565;16611863;17047048;17132228;17558023;17942596;17973296;17981124;18264140;18305400;18323857;18426857;18694926;18985005;19940151;19950214;200…
1304	STAT5	Transcription factor	LIFR	Generic receptor	Unspecified	Transcription regulation	x	Stat5 binds to LIFR promoter.	20162728
1305	HIF1A	Transcription factor	EDNRB	GPCR	Activation	Transcription regulation	x	HIF1A binds to gene EDNRB promoter and activates EDNRB expression.	18411415;19783678
1306	ERK1/2	Protein kinase	LMO7	Generic binding protein	Unspecified	Phosphorylation	x	ERK1/2 phosphorylates LMO7 .	23712012
1307	HSF1	Transcription factor	CHD1	Generic enzyme	Inhibition	Transcription regulation	x	HSF1 inhibits transcription of CHD1 .	17216044
1308	Calpain 1(mu)	Generic protease	CXXC6	Generic binding protein	Inhibition	Cleavage	x	Calpain 1(mu) cleaves and inhibits CXXC6 .	24412366
1309	CDK1 (p34)	Protein kinase	HSP105	Generic binding protein	Unspecified	Phosphorylation	x	CDK1 (p34) phosphorylates HSP105 .	22167270
1310	ROCK1	Protein kinase	p27KIP1	Generic binding protein	Unspecified	Phosphorylation	x	ROCK1 phosphorylates p27KIP1 .	22584582
1311	ZNF281	Generic binding protein	E-cadherin	Generic binding protein	Inhibition	Transcription regulation	x	ZNF281 inhibits transcription of E-cadherin .	24185900
1312	Androgen receptor	Transcription factor	TRS85 homolog	Transporter	Unspecified	Transcription regulation	x	Using the MNI algorithm, we identified TRS85 homolog as AR downstream target gene in the AR pathway.	17299418
1313	SP3	Transcription factor	IRF3	Transcription factor	Activation	Transcription regulation	x	Sp3 binds to IRF3 promoter and increases IRF3 expression.	22464952
1314	BMI-1	Generic binding protein	CDK1 (p34)	Protein kinase	Inhibition	Transcription regulation	x	BMI-1 co-inhibits transcription of CDK1 (p34) .	24392139
1315	Caspase-6	Generic protease	Annexin V	Generic binding protein	Unspecified	Cleavage	x	Caspase-6 cleaves Annexin V.	18487604
1316	ATF-2	Transcription factor	Histone H2B	Generic binding protein	Activation	Acetylation	x	ATF-2 acetylates Histone H2B and activates it.	10821277
1317	c-Jun	Transcription factor	Amphiregulin	Receptor ligand	Activation	Transcription regulation	x	c-Jun stimulates transcription from the Areg gene promoter	20308529
1318	Lef-1	Transcription factor	Androgen receptor	Transcription factor	Activation	Transcription regulation	x	Chromatin immunoprecipitation, gel shift, and luciferase assays confirmed LEF1 occupancy and regulation of the AR promoter.	14574132;19351848
1319	IKK-gamma	Generic binding protein	EPAS1	Transcription factor	Activation	Binding	x	IKK-gamma physically interacts with EPAS1 and increases its activity.	15653678
1320	HIF1A	Transcription factor	RECK	Generic binding protein	Inhibition	Transcription regulation	x	Chromatin immunoprecipitation and DNA affinity precipitation assays demonstrated that HDAC1 and HIF-1alpha were recruited to the rHRE2 region of RECK promoter under hypoxic conditions.	20080132;21468925
1321	c-Myb	Transcription factor	VAMP3	Protein	Unspecified	Transcription regulation	x	C-Myb can bind to gene VAMP3 promoter.	16540593
1322	MYOG	Transcription factor	MTA2	Generic binding protein	Unspecified	Transcription regulation	x	MTA2 promoter has a putative MYOG-binding site.	15608294
1323	CD8	Generic receptor	MHC class I	Generic receptor	Activation	Binding	x	CD8 is a key coreceptor that binds to MHC class I and stabilizes T cell receptor (TCR)/ antigen-MHC class I interaction between antigen presenting cell and CD8+ T cell	10761920;11754824;11790535;17521918;20837541
1324	HNF1-alpha	Transcription factor	Transthyretin	Generic binding protein	Activation	Transcription regulation	x	Putative RORA, HNF4, HNF1, CUX1, Oct-1, and CREB1 binding sites are found in gene Transthyretin promoter.	12213778;15980500;17574576;20735474
1325	Deoxyhypusine synthase	Generic enzyme	eIF5A	Generic binding protein	Activation	Covalent modification	x	Deoxyhypusine synthase covalently modificates and activates eIF5A .	6321859;7929297;10229683;12562768;12788913;14622290;15100216;16189514;20936779;22888148
1326	PROX1	Transcription factor	FGFR3	Receptor with enzyme activity	Activation	Transcription regulation	x	PROX1 can bind to gene FGFR3 promoter and activates FGFR3 expression.	16291864;18815287;20194433
1327	PKC-alpha	Protein kinase	Calreticulin	Generic binding protein	Unspecified	Phosphorylation	x	PKC-alpha binds to Calreticulin and phosphorylates it.	10567230
1328	GABP alpha	Transcription factor	CD79A	Generic receptor	Unspecified	Transcription regulation	x	GABPalpha binds the MB1/CD79A promoter.	8804314
1329	RUNX2	Transcription factor	Kallikrein 3 (PSA)	Generic protease	Activation	Transcription regulation	x	RUNX2 binds to gene Kallikrein 3 (PSA) promoter and activates Kallikrein 3 (PSA) expression.	16237704
1330	LSD1	Generic enzyme	G6PT	Generic phosphatase	Inhibition	Transcription regulation	x	LSD1 co-inhibits transcription of G6PT .	23755305
1331	Lef-1	Transcription factor	GIP	Receptor ligand	Activation	Transcription regulation	x	Lithium or WNT/beta-catenin signalling enhanced GIP production by entero-endocrine cells through a conserved site in the proximal Gip promoter. Lithium favours lymphoid enhancer factor-1/beta-catenin binding to Gip promoter.	19582394;23273980
1332	ERK1/2	Protein kinase	SEC31L1	Generic binding protein	Unspecified	Phosphorylation	x	ERK1/2 phosphorylates SEC31L1 .	21210654
1333	Importin (karyopherin)-alpha	Transporter	Kendrin	Generic binding protein	Unspecified	Transport	x	Kendrin could bind importin-alpha.	20567258
1334	Caspase-3	Generic protease	EGFR	Receptor with enzyme activity	Inhibition	Cleavage	x	Caspase-3 cleaves on EGFR and inhibits its activity.	11226410
1335	ZAP70	Protein kinase	DDX3X	Generic enzyme	Unspecified	Phosphorylation	x	ZAP70 phosphorylates DDX3.	19605366
1336	Androgen receptor	Transcription factor	Ephrin-A3	Receptor ligand	Activation	Transcription regulation	x	Androgen receptor activates transcription of Ephrin-A3 .	17699749
1337	Tat-SF1	Generic binding protein	c-Fos	Transcription factor	Activation	Transcription regulation	x	DSIF, Paf1C, and Tat-SF1 are all recruited, along with Pol II, to the FOS gene following EGF treatment.	19952111
1338	CAS-L	Generic binding protein	ECT2	Regulators (GDI, GAP, GEF)	Activation	Binding	x	CAS-L physically interacts with ECT2 and increases its activity.	16394104
1339	ZFP36(Tristetraprolin)	Generic binding protein	HIF1A	Transcription factor	Inhibition	Binding	x	Tristetraprolin (TTP) protein bound directly to the 3'-UTR of HIF-1alpha mRNA containing 8 putative TTP-binding motifs, AU-rich elements (AUUUA), to downregulate stability.	19962963;22918951
1340	Tissue factor	Generic receptor	alpha-6/beta-1 integrin	Generic receptor	Activation	Binding	x	F3 physically interacts with alpha-6/beta-1 integrin and increases its activity.	17901245
1341	Androgen receptor	Transcription factor	PFTAIRE-1	Protein kinase	Activation	Transcription regulation	x	Androgen receptor binds to gene PFTAIRE-1 promoter and activates PFTAIRE-1 expression.	17297473
1342	hRap1	Generic binding protein	Rad50	Generic enzyme	Activation	Binding	x	hRap1 physically interacts with Rad50 and increases its activity.	15100233;15383534;20936779
1343	Sec24B	Generic binding protein	LMAN1	Generic binding protein	Activation	Binding	x	ERGIC-53 is packaged specifically by the mammalian COPII proteins Sec24a, Sec24b, Sec24c and Sec24d.	18843296
1344	Androgen receptor	Transcription factor	NCOA3 (pCIP/SRC3)	Generic binding protein	Inhibition	Transcription regulation	x	Androgen receptor dependend downregulation of NCOA3 mRNA expression was confirmed using real-time RT-PCR and immunoblotting.	10965917;11747336;14966121;15563469;16713569;18673534;18997859;19164447;20936779
1345	Huntingtin	Generic binding protein	26S proteasome (20S core)	Generic protease	Inhibition	Binding	x	Huntingtin physically interacts with 26S proteasome (20S core) and decreases its activity	11331615
1346	EZH2	Generic enzyme	SOD3 (EC-SOD)	Generic enzyme	Unspecified	Transcription regulation	x	EZH2 co-regulates transcription of SOD3 (EC-SOD) .	23135913
1347	ERK2 (MAPK1)	Protein kinase	PARD3	Generic binding protein	Unspecified	Phosphorylation	x	ERK2 (MAPK1) phosphorylates PARD3 .	23946386
1348	PTX3	Generic binding protein	C1qb	Generic binding protein	Activation	Binding	x	PTX3 physically interacts with C1qb and increases its activity.	12645945;22278372
1349	HIF1A	Transcription factor	LIPIN1	Generic binding protein	Activation	Transcription regulation	x	HIF1A probably regulates transcription of LIPIN1 in human B-cell lymphoma.	18277385;22467849
1350	CaMK II	Protein kinase	Ankyrin-B	Generic binding protein	Unspecified	Phosphorylation	x	CaMK II phosphorylates Ankyrin-B .	20071362
1351	p190-RhoGEF	Regulators (GDI, GAP, GEF)	FAK1	Protein kinase	Activation	Binding	x	p190-RhoGEF binds to and activates FAK1 .	24006257
1352	SUZ12	Generic binding protein	ATM	Protein kinase	Unspecified	Transcription regulation	x	ATM was validated as SUZ12 target gene in mantle cell lymphoma.	20558579
1353	NFIC	Transcription factor	P2X1	Ligand-gated ion channel	Activation	Transcription regulation	x	NFIC can bind to gene P2X1 promoter and activates P2X1 expression.	16529657
1354	MYOG	Transcription factor	ZFP106	Generic binding protein	Activation	Transcription regulation	x	MYOG can bind to gene ZFP106 promoter and activates ZFP106 expression.	15656981
1355	FGFR3	Receptor with enzyme activity	Pyk2(FAK2)	Protein kinase	Activation	Binding	x	FGFR3 interacts with Pyk2(FAK2) and activates it	15105428;15748888;16476447
1356	MYOG	Transcription factor	COX16	Generic binding protein	Unspecified	Transcription regulation	x	C14orf112 promoter has a putative MYOG-binding site.	15608294
1357	PKC-alpha	Protein kinase	MYOZ1	Generic binding protein	Unspecified	Phosphorylation	x	PKC-alpha phosphorylates MYOZ1 .	23375375
1358	Androgen receptor	Transcription factor	RUNX2	Transcription factor	Inhibition	Binding	x	Androgen receptor physically interacts with RUNX2.	10521447;19389811;20082326
1359	NCOA3 (pCIP/SRC3)	Generic binding protein	FAK1	Protein kinase	Activation	Binding	x	SRC-3 is a signaling adaptor that links EGFR and FAK and promotes EGF-induced phosphorylations of FAK and c-Src and EGF-induced cell migration.	20159552
1360	CBX7	Generic binding protein	PSF	Generic binding protein	Unspecified	Transcription regulation	x	CBX7 co-regulates transcription of PSF .	23502315
1361	MER	Receptor with enzyme activity	CDK1 (p34)	Protein kinase	Unspecified	Phosphorylation	x	CDK1 is a putative substrate of MER.	21966344
1362	VDAC 1	Voltage-gated ion channel	ERK1 (MAPK3)	Protein kinase	Activation	Transport	x	ERK1 translocation into and out the mitochondria may occur via VDAC1.	19847302;19935650
1363	SLUG	Transcription factor	DAD-1	Generic enzyme	Inhibition	Transcription regulation	x	Slug were recruited to X35S in the promoter and repressed target gene Dad-1.	18223155
1364	GCR-alpha	Transcription factor	BAF250A	Generic binding protein	Unspecified	Transcription regulation	x	BAF250A is a putative GCR-alpha target gene.	21868756
1365	SPBP	Transcription factor	Androgen receptor	Transcription factor	Activation	Binding	x	SPBP interacts with the DBD of AR.	21935435
1366	ERK2 (MAPK1)	Protein kinase	Hic-5/ARA55	Generic binding protein	Unspecified	Phosphorylation	x	ERK2 phosphorylates Hic-5.	22028470
1367	c-Src	Protein kinase	PKC-alpha	Protein kinase	Activation	Binding	x	c-Src binds to PKC-alpha and stimulates it kinase activity.	16407820;16920985
1368	SUZ12	Generic binding protein	DLX2	Transcription factor	Inhibition	Transcription regulation	x	Influence of SUZ12 on DLX2 was shown by using gene expression data, and chip-on-chip analysis.	16630818;19884255;20651149
1369	c-Jun	Transcription factor	Ephrin-A receptor 7	Generic receptor	Unspecified	Transcription regulation	x	Ephrin-A receptor 7 promoter has a putative c-Jun-binding site.	15608294
1370	SP3	Transcription factor	HTR7	GPCR	Activation	Transcription regulation	x	SP3 can bind to gene HTR7 promoter and activates HTR7 expression.	17321075
1371	HIF1A	Transcription factor	Antigen KI-67	Generic binding protein	Unspecified	Transcription regulation	x	HIF1A binds to the Ki-67 promoter.	20657781
1372	Karyopherin alpha 4	Transporter	Ku70	Generic binding protein	Unspecified	Transport	x	Karyopherin alpha 4 transports Ku70 .	23846694
1373	PKA-cat (cAMP-dependent)	Protein kinase	MKP-1	Protein phosphatase	Activation	Phosphorylation	x	PKA-cat (cAMP-dependent) directly phosphorylates MKP-1 and increases its activity	12506119
1374	TAK1(MAP3K7)	Protein kinase	c-Jun	Transcription factor	Unspecified	Phosphorylation	x	TAK1(MAP3K7) phosphorylates c-Jun .	14734742;20062539
1375	ECT2	Regulators (GDI, GAP, GEF)	CAR	Transcription factor	Inhibition	Binding	x	The guanine nucleotide exchange factor epithelial cell-transforming gene 2 (ECT2) is a PB-inducible factor as well as a cellular signal that represses PB-triggered nuclear translocation of CAR. CAR directly bound to the PH domain of ECT2.	17904126
1376	TLE4	Generic binding protein	p27KIP1	Generic binding protein	Inhibition	Transcription regulation	x	ChIP assays also identified interactions of Cux1, Grg4, HDAC1, and HDAC3 with p27(kip1) at two separate sites in the p27(kip1) promoter.	19332113
1377	CHD7	Generic enzyme	NPM3	Generic binding protein	Inhibition	Transcription regulation	x	CHD7 inhibits transcription of NPM3 .	20657823
1378	GCR-alpha	Transcription factor	AMPO	Metalloprotease	Unspecified	Transcription regulation	x	GCR-alpha binds to gene AMPO locus.	23031785
1379	Aurora-A	Protein kinase	XRN2	Generic enzyme	Unspecified	Phosphorylation	x	XRN2 is a predicted substrate of Aurora-A.	21949786
1380	Androgen receptor	Transcription factor	SP-C	Protein	Unspecified	Transcription regulation	x	Using the MNI algorithm, we identified SP-C as AR downstream target gene in the AR pathway.	17299418
1381	ERK1 (MAPK3)	Protein kinase	MEK1/2	Protein kinase	Inhibition	Phosphorylation	x	ERK1 (MAPK3) phosphorylates MEK1/2 and increases its activity.	8226933;18562239
1382	ERK1/2	Protein kinase	FOXO3A	Transcription factor	Inhibition	Phosphorylation	x	ERK1/2 does phosphorylate FOXO3A at these serine residues and cause FOXO3A inhibition.	21793107
1383	PP5	Protein phosphatase	GCR-alpha	Transcription factor	Inhibition	Binding	x	phosphatase 5 is a reciprocal modulator of GR-alpha and PPAR-gamma that serves to antagonize the antilipogenic actions of GR-alpha, while simultaneously promoting the adipogenic actions of PPAR-gamma.	21994940
1384	HNF1-alpha	Transcription factor	Cathepsin Z	Generic protease	Unspecified	Transcription regulation	x	Transcription regulation of Cathepsin Z by HNF1-alpha was shown by chromatin immunoprecipitation and chip-on-chip assay.	14988562;20936779
1385	IRS-1	Generic binding protein	Androgen receptor	Transcription factor	Activation	Binding	x	DHT induces association of AR with IRS-1 and the AR/IRS-1 complex translocates to the nucleus and is recruited to gene promoters containing androgen responsive elements causing an increase of AR transcriptional activity.	18521741
1386			ASK (Dbf4)	Generic binding protein	Activation	Binding	x	LEDGF/p75 binds to and activates ASK (Dbf4) .	19864417
1387	YES	Protein kinase	EGFR	Receptor with enzyme activity	Activation	Phosphorylation	x	Interaction of YES with EGFR was identified by screening of signaling networks associated with EGF receptor activation and pharmacological inhibition by anti-phosphotyrosine and anti-EGFr affinity chromatography, isotope-coded muLC-MS/MS, and immunoblot methods.	15213840;15657067;15917250;17258167;18721752;21037565;23866081
1388	SAFB	Generic binding protein	Androgen receptor	Transcription factor	Inhibition	Binding	x	SAFB binds to and inhibits Androgen receptor .	23893242
1389	Ephrin-B receptor 1	Receptor with enzyme activity	CDK1 (p34)	Protein kinase	Unspecified	Phosphorylation	x	CDK1 is a putative substrate of Ephrin-B receptor 1.	21966344
1390	GCR-alpha	Transcription factor	TCP1-theta	Generic binding protein	Activation	Transcription regulation	x	A total of 28 cortisol-modulated proteins were identified in the human THP-1 monocytic cell line. Their corresponding genes were screened for putative glucocorticoid response elements in their + 10 kb/- 0.2 kb promoter regions including all alternative promoters available within the Database for Transcription Start Sites.	17960574
1391	Androgen receptor	Transcription factor	CAP350	Transporter	Unspecified	Transcription regulation	x	CAP350 was identificated as Androgen receptor novel target gene by chromatin immunoprecipitation analysis and RT-PCR.	17553165
1392	CDK1 (p34)	Protein kinase	TFII-I	Transcription factor	Inhibition	Phosphorylation	x	Cdk1 phosphorylates TFII-I at the G2/M boundary, which likely leads to its displacement from the condensed chromatin during prophase to prometaphase transition.	19182516
1393	SHP-2	Protein phosphatase	TrkB	Receptor with enzyme activity	Inhibition	Dephosphorylation	x	Shp-2 associates with TrkB. This association is accompanied by an increase of Shp-2 phosphatase activity.	8954945;10386953;15650750;21364532;21946312;22878065
1394	LSD1	Generic enzyme	SLUG	Transcription factor	Activation	Binding	x	LSD1 is found in complex with Snail or Slug.	23011797;23054398
1395	14-3-3 beta/alpha	Generic binding protein	ZFP36(Tristetraprolin)	Generic binding protein	Inhibition	Binding	x	14-3-3 beta/alpha binds to and inhibits ZFP36(Tristetraprolin) .	11886850;14688255;16189514;16702957;17170118;20936779;24504098
1396	NRSF	Transcription factor	Myt1L	Transcription factor	Inhibition	Transcription regulation	x	22791895.	22791895;23313552
1397	Fyn	Protein kinase	ZAP70	Protein kinase	Activation	Phosphorylation	x	Interaction of Fyn with ZAP70 was shown by using yeast two-hybrid system method .	7760813;8196616;8568236;16189514
1398	GCR-alpha	Transcription factor	SOD3 (EC-SOD)	Generic enzyme	Unspecified	Transcription regulation	x	Putative GCR-alpha binding site is found in gene SOD3 promoter.	7959763
1399	GCR-alpha	Transcription factor	PGAR	Generic binding protein	Unspecified	Transcription regulation	x	PGAR was identificated as GCR-alpha transcription target by using chromatin immunoprecipitation analysis .	17559307;19628874;19801529;21646426
1400	NRSF	Transcription factor	PTPRN	Generic receptor	Inhibition	Transcription regulation	x	PTPRN promoter has a putative NRSF-binding site.	15240883;17002790;17540862;18298477;19888342;19997604
1401	PKC-alpha	Protein kinase	c-Kit	Receptor with enzyme activity	Inhibition	Phosphorylation	x	PKC-alpha phosphorylates c-Kit and thus negatively regulates it.	7539802
1402	Pc2	Generic binding protein	DHFR	Generic enzyme	Inhibition	Transcription regulation	x	Pc2 binds to the gene DHGR promoter.	22078878
1403	AP-1	Transcription factor	S100A10	Generic binding protein	Unspecified	Transcription regulation	x	The p11 promoter lacks a TATA box, but there are a number of regulatory elements in the proximal structure including gamma-IRE, GAS, AP-1, AP-2 and NF-kB elements.	12801640
1404	GC1QBP	Generic binding protein	PKC	Protein kinase	Activation	Binding	x	gC1qR is a general protein kinase C (PKC)-binding protein that increases PKC activity	10831594;11698413
1405	HSF4	Transcription factor	HIF1A	Transcription factor	Inhibition	Transcription regulation	x	HSF4 and HSF2 bind to HSE-containing loci in the HIF-1alpha promoter region.	21258402
1406	GABP alpha	Transcription factor	NFS1	Generic enzyme	Unspecified	Transcription regulation	x	We performed chromatin-immunoprecipitation (ChIP), followed by quantitative PCR for GABPA, on 118 regions in the human genome and showed that it binds to bidirectional promoters more frequently than unidirectional promoters, and its position-specific scoring matrix is highly predictive of binding.	17568000;20019798
1407	CaMK II	Protein kinase	Calmodulin	Generic binding protein	Inhibition	Phosphorylation	x	CaMK II phosphorylates Calmodulin and decreases its activity.	12392717
1408	Caspase-3	Generic protease	COPS6	Generic binding protein	Inhibition	Cleavage	x	Casp3 cleavage of CSN6 stimulates the deneddylating activity of the CSN complex.	18060501
1409	COP1	Generic enzyme	JunD	Transcription factor	Inhibition	Binding	x	COP-1 directly interacts with JunD.	12615916;14739464;20936779
1410	Ephrin-B2	Receptor ligand	VEGFR-2	Receptor with enzyme activity	Activation	Binding	x	Active Ephrin-B2 induces VEGFR-2 internalization and activation.	20445540
1411	Calreticulin	Generic binding protein	PDIA3	Generic enzyme	Activation	Binding	x	Calreticulin binds to and activates PDIA3 .	11823531;11842220;18337472;18684944;23378602
1412	c-Src	Protein kinase	MYLK1	Protein kinase	Activation	Phosphorylation	x	C-Src phosphorylates MYLK1 and increases its activity.	10362724;22219181
1413	Caspase-6	Generic protease	Caspase-3	Generic protease	Unspecified	Cleavage	x	Caspase-6 cleaves procaspase-3 peptide containing a caspase recognition site in the middle in vitro.	15313012
1414	FOXO3A	Transcription factor	Cyclin B1	Generic binding protein	Activation	Transcription regulation	x	FOXO3A can bind to gene Cyclin B1 promoter and activates Cyclin B1 expression.	11607034;19701188
1415	TFIID	Transcription factor	MYOG	Transcription factor	Activation	Transcription regulation	x	TBP and TFIID can bind and accurately initiate basal levels of Myogenin transcription.	18851836
1416	PKA-cat (cAMP-dependent)	Protein kinase	MCAM	Generic binding protein	Unspecified	Phosphorylation	x	MCAM is phosphorylated by PKA.	17564427
1417	ADAM28	Metalloprotease	NOV	Receptor ligand	Unspecified	Cleavage	x	ADAM28 cleaves CYR61 (CCN1), NOV (CCN3), WISP-1 (CCN4), WISP-2 (CCN5) and WISP-3 (CCN6).	20971063
1418	Ephrin-B receptor 2	Generic receptor	Tiam1	Regulators (GDI, GAP, GEF)	Activation	Phosphorylation	x	Ephrin-B receptor 2 phosphorylates Tiam 1 and increases its activity.	17440041
1419	SMAR1	Generic binding protein	Keratin 8	Generic binding protein	Inhibition	Transcription regulation	x	SMAR1 binds to p53 cognate site in CK8 gene. This subsequently represses the transcription of Cytokeratin 8 gene by local chromatin condensation mediated by histone methylation and deacetylation.	18822384
1420	RING2	Generic enzyme	CALB1	Generic binding protein	Unspecified	Transcription regulation	x	NRSF and Rnf2 bind to the CALB1 promoter.	22396653
1421	MYOG	Transcription factor	COX Va	Generic enzyme	Unspecified	Transcription regulation	x	COX Va promoter has a putative MYOG-binding site.	15608294
1422	Androgen receptor	Transcription factor	AFX1	Transcription factor	Activation	Transcription regulation	x	in the case of FOXO4 mRNA, the AR mutant-expressing cells actually showed compromised androgen induction.	22890844
1423	NRB54	Generic binding protein	Survivin	Generic binding protein	Unspecified	Transcription regulation	x	NRB54 co-regulates transcription of Survivin .	22842455
1424	PKA-cat alpha	Protein kinase	SFRS7 (9G8)	Generic binding protein	Unspecified	Phosphorylation	x	PKA-cat alpha phosphorylates SFRS7 (9G8) .	22677170
1425	FXR	Transcription factor	HMGI/Y	Transcription factor	Unspecified	Transcription regulation	x	FXR interacts with Hmga1 gene promoter.	20091679
1426	JunD	Transcription factor	Tissue factor	Generic receptor	Activation	Transcription regulation	x	JunD activates transcription of Tissue factor .	9081693;9867853;11057875
1427	EPAS1	Transcription factor	WNT1	Receptor ligand	Activation	Transcription regulation	x	EPAS1 activates transcription of WNT1 .	23900840
1428	G-protein alpha-12	G-alpha	BETA-PIX	Regulators (GDI, GAP, GEF)	Activation	Binding	x	b1Pix interacts with Galpha12, that enhances its GEF activity.	20026011
1429	STAT5	Transcription factor	IL-9	Receptor ligand	Activation	Transcription regulation	x	STAT5 activates IL-9 transcription.	22365614;23376058;23727894
1430	GCR-alpha	Transcription factor	IL-1RI	Generic receptor	Activation	Transcription regulation	x	GCR-alpha increases IL-1RI mRNA expression.	11158262;19196714;21868756
1431	Caspase-6	Generic protease	MDR1	Transporter	Unspecified	Cleavage	x	Caspase-6 cleaves MDR1 .	19342873
1432	Calpain 1(mu)	Generic protease	MyHC	Generic binding protein	Inhibition	Cleavage	x	Calpain induces proteolysis of myosin heavy chain and degradation of platelet cytoskeleton.	2159784;2820487
1433	HSF1	Transcription factor	LIPIN1	Generic binding protein	Activation	Transcription regulation	x	HSF1 activates transcription of LIPIN1 .	17216044
1434			SFRS1 (SF2)	Generic binding protein	Activation	Binding	x	LEDGF/p52 binds to and activates SFRS1 (SF2) .	9885563;22615581
1435	MYOG	Transcription factor	VAMP3	Protein	Unspecified	Transcription regulation	x	VAMP3 promoter has a putative MYOG-binding site.	15608294
1436	ATM	Protein kinase	Tat-SF1	Generic binding protein	Unspecified	Phosphorylation	x	ATM phosphorylates Tat-SF1 .	17525332
1437	Ataxin-1	Generic binding protein	VEGF-A	Receptor ligand	Inhibition	Deacetylation	x	Ataxin-1 binds to Vegf-A promoter and inhibits its transcription via deacetylation	22001907
1438	PKA-cat (cAMP-dependent)	Protein kinase	GAD1	Generic enzyme	Inhibition	Phosphorylation	x	PKA-cat (cAMP-dependent) phosphorylates GAD1 and decreases its activity.	15147202
1439	GCR-alpha	Transcription factor	CSF1	Receptor ligand	Inhibition	Transcription regulation	x	GR and N-coR bind and repress the gene CSF1 promoter.	21496643;22733784
1440	HSP70	Generic binding protein	Aurora-A	Protein kinase	Inhibition	Binding	x	Inhibition of HDAC6 acetylated Hsp90 and resulted in dissociation of acetylated Hsp90 from Aurora-A. As a result, Hsp70 binding to Aurora-A was enhanced in cancer cells, leading to proteasomal degradation of Aurora-A.	17851643
1441	SP3	Transcription factor	MER	Receptor with enzyme activity	Unspecified	Transcription regulation	x	SP3 can bind to gene MER promoter.	12153576
1442	FXR	Transcription factor	C4B protein	Generic binding protein	Unspecified	Transcription regulation	x	FXR regulates transcription of C4B protein .	23462932
1443	SOCS3	Generic binding protein	IRS-1	Generic binding protein	Inhibition	Binding	x	SOCS3 binds to IRS-1 and inhibits Insulin receptor-IRS-1 precipitation.	12228220;15169905;19386987;20596724;22982470
1444	HDAC2	Generic enzyme	BAZ2A	Transcription factor	Unspecified	Transcription regulation	x	HDAC2 co-regulates transcription of BAZ2A .	23796711
1445	Tyk2	Protein kinase	MYLK1	Protein kinase	Activation	Transcription regulation	x	Tyk2 can bind to gene MYLK1 promoter and activates MYLK1 expression.	15886193
1446	NCOA3 (pCIP/SRC3)	Generic binding protein	Kallikrein 3 (PSA)	Generic protease	Activation	Transcription regulation	x	RAC3 is required for optimal induction of Kallikrein 3.	15256502;16137620;16373395;21047772
1447	c-Kit	Receptor with enzyme activity	Fyn	Protein kinase	Activation	Binding	x	Tyr567 of the murine Kit receptor serves as a docking site for Fyn in vivo.	9038210;9799234;12374739;16442778
1448	Syk	Protein kinase	SHP-2	Protein phosphatase	Unspecified	Phosphorylation	x	SHP-2 is a putative phosphorylation substrate of Syk.	22451900
1449	COUP-TFII	Transcription factor	Androgen receptor	Transcription factor	Inhibition	Binding	x	COUP-TFII binds to and inhibits Androgen receptor .	23145053
1450	HIF1A	Transcription factor	c-Jun	Transcription factor	Activation	Binding	x	HIF1A physically interacts with c-Jun and increases its activity.	11739718;12939282;19828020
1451	NLK	Protein kinase	AFX1	Transcription factor	Inhibition	Phosphorylation	x	NLK binds to, and phosphorylates FOXO1, FOXO3a and FOXO4 on multiple residues. NLK acts as negative regulator of FOXO transcriptional activity. For FOXO4 NLK-mediated loss of FOXO activity co-occurs with inhibition of FOXO4 monoubiquitination.	20874444
1452	GCR-alpha	Transcription factor	VLDLR	Generic receptor	Activation	Transcription regulation	x	Genes involved in lipolysis (Lipe, Mgll), lipid transport (Cd36, Lrp-1, Vldlr, Slc27a2) and storage (S3-12). contain glucocorticoid receptor (GR) binding regions.	10488949;18408151;21187916
1453	ZDHHC3	Generic enzyme	GABA-A receptor gamma-2 subunit	Ligand-gated ion channel	Unspecified	Covalent modification	x	DHHC3 (also named GODZ) functions as a neuronal-specific PAT that palmitoylates the cytoplasmic loop domain of the GABAA receptor gamma 2 subunit,.	15229235;17083446;17151279;22178113
1454	GABP alpha	Transcription factor	RPL32	Generic binding protein	Unspecified	Transcription regulation	x	RPL32 was identificated as GABP alpha transcription target by ChIP on chip analysis.	16504170;17652178;20019798
1455	DNMT3A	Generic enzyme	SFRP1	Generic binding protein	Unspecified	Transcription regulation	x	DNMT3A co-regulates transcription of SFRP1 .	24374650
1456	DNMT3A	Generic enzyme	H-cadherin	Generic binding protein	Unspecified	Transcription regulation	x	DNMT3A co-regulates transcription of H-cadherin .	23312906
1457	G-protein beta	G betta/gamma	TSAD	Generic binding protein	Activation	Binding	x	G-protein beta physically interacts with TSAD and increases its activity.	17327418
1458	CDK1 (p34)	Protein kinase	MATK	Protein kinase	Unspecified	Phosphorylation	x	CDK1 (p34) phosphorylates MATK .	23097065
1459	Cyclin D3	Generic binding protein	PFTAIRE-1	Protein kinase	Activation	Binding	x	Cyclin D3 physically interacts with PFTAIRE-1 and increases its activity.	17517622
1460	c-Jun	Transcription factor	p27KIP1	Generic binding protein	Inhibition	Transcription regulation	x	The recruitment of AP-1 (c-Fos and c-Jun) complex to p27Kip1 promoter was confirmed by in vitro DNA binding and chromatin immunoprecipitation studies.	18283312;19959471;21703547
1461	RREB1	Transcription factor	Androgen receptor	Transcription factor	Inhibition	Binding	x	In LNCaP prostate cancer cells, RREB-1 was found to be present in a complex with endogenous AR as determined by coimmunoprecipitation, glutathione S-transferase pull down, and immunofluorescence analyses.	17550981;18190854
1462	GCR-alpha	Transcription factor	ATP9A	Generic channel	Unspecified	Transcription regulation	x	ATP9A is a possible transcriptional target of GCR-alpha.	16110340
1463	ERK1/2	Protein kinase	SFRS1 (SF2)	Generic binding protein	Unspecified	Phosphorylation	x	ERK1/2 phosphorylates SFRS1 (SF2) .	20558615
1464	GCR-alpha	Transcription factor	ACAT1	Generic enzyme	Activation	Transcription regulation	x	GCR-alpha can bind to gene ACAT1 promoter and activates ACAT1 expression.	15353128
1465	ATM	Protein kinase	BAF250A	Generic binding protein	Unspecified	Phosphorylation	x	ATM phosphorylates BAF250A .	17525332
1466	Androgen receptor	Transcription factor	Kindlin-2	Generic binding protein	Unspecified	Transcription regulation	x	Using the MNI algorithm, we identified Mig-2 as AR downstream target gene in the AR pathway.	17299418
1467	Vax2	Transcription factor	HDAC2	Generic enzyme	Activation	Transcription regulation	x	Vax2 activates expression of Hdac2 in retina, possibly by binding an intronic homeodomain site.	21856776
1468	GCR-alpha	Transcription factor	FRMD8	Generic binding protein	Activation	Transcription regulation	x	GCR-alpha binds to the gene FRMD8 promoter.	23031785
1469	Ku70	Generic binding protein	Androgen receptor	Transcription factor	Activation	Binding	x	Ku70 physically interacts with Androgen receptor and increases its activity.	15640154;16619263;22518120
1470	HRPT2	Generic binding protein	TFF1	Generic binding protein	Activation	Transcription regulation	x	E2 induces cooccupancy of PAF1c and H3R17me2a at the EREs of several ER-alpha-target genes: pS2, PTGES, and IGFBP4.	22451921
1471	COUP-TFII	Transcription factor	OT-NPI	Receptor ligand	Unspecified	Transcription regulation	x	COUP-TFII regulates transcription of OT-NPI .	10601979
1472	PKC	Protein kinase	Synaptotagmin I	Generic receptor	Unspecified	Phosphorylation	x	PKC phosphorylates Synaptotagmin I .	10461881
1473	HSF1	Transcription factor	PER2	Generic binding protein	Activation	Transcription regulation	x	HSF1 activates transcription of PER2 .	24049733
1474	Prohibitin	Generic binding protein	TFF1	Generic binding protein	Inhibition	Transcription regulation	x	Prohibitin recruits to endogenous TFF1 promoter.	17932104
1475	HDAC2	Generic enzyme	ID4	Generic binding protein	Inhibition	Transcription regulation	x	In the Id4 promoter, the repressive mark H3K9me3 was robustly recruited in control sciatic nerves and H3K4me3 recruitment was barely detectable. Conversely, in the absence of HDAC1 and HDAC2, H3K4me3 was strongly recruited along with acetyl-p65 and p300, whereas H3K9me3 occupancy was significantly reduced.	21423191
1476	RAD51B	Generic binding protein	Rad51	Generic binding protein	Activation	Binding	x	RAD51B binds with RAD51 in vitro.	12427746;15065660;16395335
1477	HSF1	Transcription factor	Thyroliberin	Receptor ligand	Unspecified	Transcription regulation	x	C/EBP beta binds to the gene Thyroliberin promoter.	22955979
[truncated: 2,731 more rows]

## Sheet: Metacore-GCL-vs-12CL
Interactions Report
	From		To
[truncated: 728 more rows]

## Sheet: Metacore-OB-vs-12CL
Interactions Report
	From		To
[truncated: 435 more rows]

## Sheet: Genes Associated and Present
Gene Symbol	Quartile Differential Expression	Notes:	SGZ UP	SVZ UP	References
[truncated: 73 more rows]
