# Supplementary material for: Gene regulatory network analysis reveals differences in site-specific cell fate determination in mammalian brain
Source: Front Cell Neurosci. 2014 Dec 18;8:437. doi: 10.3389/fncel.2014.00437 (PMC4270183; doi:10.3389/fncel.2014.00437)
Supplement: Supplementary file 3 [file DataSheet2.ZIP]

Archive with 1 entries (1 files):
- Supplementary-Networks.cys
